# Supplementary material for: PD-1/CD80+ small extracellular vesicles from immunocytes induce cold tumours featured with enhanced adaptive immunosuppression
Source: Nat Commun. 2024 May 8;15:3884. doi: 10.1038/s41467-024-48200-9 (PMC11079016; doi:10.1038/s41467-024-48200-9)
Supplement: Supplementary file 4 — Source Data [file 41467_2024_48200_MOESM4_ESM.xlsx]

## Sheet: Fig. 1
Fig. 1b
Size (nm)	Concentration (1010 particles ml-1)	Mean	104.7 nm
20	0
30	0
50	0.2
92	2.5
110	0.6
120	0.4
130	0.3
140	0.2
180	0.1
200	0.05
225	0.04
250	0.01
275	0
300	0
Fig. 1c
	Z-score
Healthy donors (HD)	Circulating sEV PD-1	Circulating sEV CD80	Circulating sEV PD-L1	Circulating sEV CD86	Circulating sEV CTLA-4	Circulating sEV LAG-3	Circulating sEV TIM-3
n1	-1.71765	-2.6904	-0.80863	-3.62445	1.03528	0.22668	-1.49132
n2	-1.3823	-2.90764	-0.93712	-2.35511	-0.0974237	0.0130276	-0.831321
n3	-0.894519	-0.73526	-1.13481	-1.26392	0.757444	0.119854	0.06439
n4	-0.559167	0.818818	-0.68013	-1.44207	1.67643	0.832029	-2.17489
n5	-0.498194	0.768686	-0.93712	-0.929877	-0.076052	-0.592321	-0.407037
n6	-0.925005	-0.3175	-0.99643	-0.863069	0.842931	0.404724	-0.147752
n7	-0.345762	-1.21987	-0.32428	-0.751723	0.137665	-0.0225812	-0.124181
n8	-0.315275	-2.03869	-1.63695	-0.506761	-0.204282	0.262289	-0.501322
n9	-1.04695	-1.88829	-0.97666	-0.929877	0.565099	-0.378669	-0.0770381
n10	-0.01041	-1.23658	-0.50221	-0.773992	-0.18291	0.475941	-0.194895
n11	-0.223816	-1.4204	-0.99643	0.562162	0.778816	1.04568	0.630102
n12	0.050563	-1.27	-0.32428	0.829393	0.0521782	0.653985	0.818673
n13	-0.0408965	-0.88566	-0.39348	-0.907607	-0.204282	-1.76741	-1.32632
n14	-0.925005	0.317501	-1.09528	-0.573569	-0.888177	-3.15615	-2.50489
n15	-1.07744	-0.66842	-0.99643	-0.23953	-0.161539	0.0842451	-0.666322
n16	-0.528681	-1.27	-0.45278	0.272662	-0.332512	0.119854	0.653674
n17	-1.07744	-0.71855	-0.46267	-0.395415	-0.866805	-0.0937986	-1.70346
n18	-0.284789	-0.35092	-0.96678	0.294932	-0.396627	1.75786	-0.218466
n19	0.0200765	-0.70184	-1.5895	-1.04122	-0.952292	-0.592321	-2.88203
n20	-0.985978	1.05277	-0.87782	0.495355	-0.118795	0.0842451	-0.00632402
n21	0.172509	-0.40105	-0.56151	0.695778	-0.824062	1.22372	0.93653
n22	-2.9676	-0.51803	-0.67024	1.20797	-0.118795	1.04568	1.47867
n23	-0.742086	0.384343	-0.56151	0.62897	-0.18291	0.333506	-0.0298954
n24	0.172509	-0.93579	-1.24354	1.07435	-2.34573	0.760811	1.47867
n25	-1.13841	-1.18645	-0.67024	-1.73157	-0.0974237	-1.66058	1.19581
n26	-1.80911	0.434475	-1.51043	0.718047	-0.759946	0.119854	1.21939
n27	-1.65668	-1.48724	-1.52031	0.228124	-0.439371	-0.449886	-0.28918
n28	-1.13841	0.167106	-1.10516	-0.373146	-0.0333086	-0.236234	0.135104
n29	-1.68717	-1.60421	-0.98655	0.183585	0.436869	-0.984017	0.653674
n30	-1.93106	0.88566	-1.43135	0.450816	0.479612	-0.62793	0.960101
n31	-1.8396	-0.86895	-0.89759	0.851663	0.0735499	0.22668	0.747959
n32	-0.985978	-2.20579	-1.07551	-0.284069	-0.738575	-1.26889	-1.01989
n33	-0.864032	-1.92171	-0.89759	0.361739	-0.332512	0.191071	0.300104
n34	0.111536	-1.05277	-1.26331	0.361739	-0.375256	-0.34306	0.488674
n35	-0.803059	0.451185	-1.5895	1.40839	0.0521782	0.79642	-3.42417
n36	-0.62014	0.417764	-1.62904	1.54201	0.351382	2.3276	1.85581
HNSCC patients	Circulating sEV PD-1	Circulating sEV CD80	Circulating sEV PD-L1	Circulating sEV CD86	Circulating sEV CTLA-4	Circulating sEV LAG-3	Circulating sEV TIM-3
n1	0.416401	0.768686	0.782781	0.228124	0.223152	0.262289	0.300104
n2	1.39197	0.701844	0.970587	1.05209	0.736073	0.191071	1.26653
n3	0.0810495	1.15303	1.19793	2.65547	0.308639	0.475941	0.205818
n4	0.111536	1.00263	0.219364	0.584432	0.992533	-0.0581899	0.512246
n5	0.0810495	0.618291	1.9195	1.23024	2.08249	0.262289	0.276532
n6	0.721266	0.768686	1.17816	1.11889	1.35585	0.297897	0.912959
n7	0.263969	0.852239	0.960702	0.62897	1.24899	0.582767	0.323675
n8	1.23954	0.050132	0.169941	-2.06561	2.36032	-0.378669	0.465103
n9	-0.162843	0.167106	0.861857	-0.640376	0.116293	-0.129407	0.630102
n10	0.324942	0.518027	0.426938	2.0542	-0.375256	0.0842451	1.17224
n11	1.05662	0.618291	0.683936	-0.306338	-1.18738	-0.0581899	0.0879614
n12	0.233482	0.217237	0.832203	0.04997	-0.18291	-0.200625	-0.194895
n13	0.050563	0.434475	0.901395	0.317201	0.607842	0.333506	1.00724
n14	1.0871	0.233948	1.29678	0.0722392	-0.653088	0.333506	0.0879614
n15	0.202996	0.58487	1.16828	0.740316	1.24899	0.404724	-0.0770381
n16	0.202996	1.60421	0.29844	0.473086	0.736073	0.51155	-0.28918
n17	1.23954	0.016711	1.02001	-0.039107	-0.824062	1.36616	-0.312752
n18	0.721266	0.183816	1.33631	0.183585	-0.781318	0.618376	-0.359894
n19	1.17856	0.802107	0.980471	1.02982	1.07802	0.297897	1.10153
n20	0.782239	0.90237	-1.06562	-1.48661	-3.26044	1.90029	-0.45418
n21	-0.0408965	-0.56816	0.614744	-0.105915	-0.460743	0.0486363	-0.100609
n22	0.995645	1.13632	0.69382	-0.261799	-0.588973	-1.26889	-0.925607
n23	0.294455	0.668423	-0.15625	-1.01895	-1.95676	-3.04932	0.182247
n24	0.965158	1.11961	1.03978	0.294932	0.244524	-0.307451	-0.595608
n25	0.385915	0.985923	1.0892	0.33947	0.992533	0.119854	-0.477751
n26	0.782239	0.852239	0.545553	0.250393	0.223152	-0.984017	0.795102
n27	0.263969	-0.56816	1.04966	0.406278	1.35585	0.51155	1.05439
n28	-0.193329	-0.16711	1.24735	0.00543152	0.757444	0.0842451	-0.218466
n29	0.507861	0.417764	1.03978	0.851663	0.971161	1.29494	1.21939
n30	1.57489	0.384343	1.09909	0.272662	0.394125	-0.0581899	-1.13775
n31	0.172509	0.751975	0.901395	1.00755	0.629214	0.547159	0.323675
n32	0.629807	0.534738	0.229248	-1.73157	0.137665	-1.09084	0.795102
n33	0.172509	0.60158	-0.66036	-1.95426	-3.64513	-1.48254	-0.64275
n34	0.629807	0.802107	0.29844	-0.573569	-0.375256	-1.62497	-0.996321
n35	0.0200765	1.21987	-0.07717	-0.773992	-1.50796	-1.66058	-0.64275
n36	1.51392	0.350922	1.09909	0.0277008	-0.247026	0.0486363	-0.0534667
n37	2.24559	0.868949	0.446708	0.0277008	-0.161539	0.0130276	-0.0770381
n38	0.751753	1.23658	-0.08706	-0.217261	-1.12327	-1.01963	-0.666322
n39	2.64192	0.58487	1.02001	0.116778	0.372754	0.653985	-0.430608
n40	1.66635	0.518027	1.86019	0.740316	1.71917	1.61542	2.09153
n41	0.538347	-0.05013	0.407169	0.161316	-0.460743	1.01007	-0.28918
n42	0.111536	0.317501	1.92938	0.317201	-0.311141	1.22372	1.54939
n43	1.05662	0.58487	1.28689	0.495355	0.907046	1.04568	-0.00632402
n44	0.538347	0.852239	0.407169	0.807124	0.436869	-0.841582	0.0172473
n45	0.416401	0.551449	0.842088	0.0722392	-0.332512	-0.307451	-0.996321
n46	0.629807	0.618291	0.397285	-0.618107	-0.311141	-2.5508	-0.0298954
Fig. 1d				Fig. 1e				Fig. 1f
		Relative flow intensity (RFI)				Relative flow intensity (RFI)				Relative flow intensity (RFI)
HNSCC patients	BOR	sEV PD-L1		HNSCC patients	BOR	sEV PD-1		HNSCC patients	BOR	sEV CD80
n1	SD	6208		n1	SD	3506		n1	SD	2599
n2	PD	9159		n2	PD	2580		n2	PD	5609
n3	PD	5008		n3	PD	2098		n3	PD	3402
n4	PD	9162		n4	PD	2685		n4	PD	5176
n5	SD	7245		n5	SD	3003		n5	SD	2194
n6	PD	7960		n6	PD	2636		n6	PD	3295
n7	PD	10317		n7	PD	3285		n7	PD	5651
n8	SD	8476		n8	SD	2250		n8	SD	3444
n9	PD	8766		n9	PD	2943		n9	PD	3760
n10	SD	8895		n10	SD	2972		n10	SD	3898
n11	SD	8363		n11	SD	2727		n11	SD	4971
n12	PR	9996		n12	PR	2903		n12	PR	4374
n13	PR	2271		n13	PR	1633		n13	PR	3611
n14	CR	4970		n14	CR	2842		n14	CR	2183
n15	PR	7776		n15	PR	2744		n15	PR	1876
n16	CR	6926		n16	CR	2619		n16	CR	5194
n17	PR	5363		n17	PR	2020		n17	PR	2471
n18	PR	5422		n18	PR	2033		n18	PR	3052
n19	CR	5467		n19	CR	2690		n19	CR	2286
n20	CR	3485		n20	CR	2586		n20	CR	2655
n21	CR	5694		n21	CR	1895		n21	CR	2659
n22	PR	7333		n22	PR	2483		n22	PR	2175
n23	CR	9529		n23	CR	2030		n23	CR	2052
Fig. 1g
			Relative flow intensity (RFI)		Cutoff of sEV PD-1 (RFI)	Sensitivity (%)	Specificity (%)
HNSCC patients	Follow up (months)	Survival status	Circulating sEV PD-1		> 1764	100	8.333
n1	2	0	2098		> 1958	100	16.67
n2	8	0	2690		> 2025	100	25
n3	4	0	2250		> 2032	90.91	25
n4	5	0	2943		> 2066	90.91	33.33
n5	3	0	1633		> 2174	90.91	41.67
n6	6	0	2842		> 2367	90.91	50
n7	15	0	2744		> 2532	90.91	58.33
n8	7	0	2020		> 2583	81.82	58.33
n9	8	0	2033		> 2603	81.82	66.67
n10	18	0	2586		> 2628	72.73	66.67
n11	6	0	1895		> 2661	63.64	66.67
n12	17	0	2483		> 2688	54.55	66.67
n13	2	1	2972		> 2709	54.55	75
n14	3	1	2727		> 2736	45.45	75
n15	2	1	3506		> 2793	45.45	83.33
n16	13	1	2580		> 2873	45.45	91.67
n17	5	1	2685		> 2923	36.36	91.67
n18	8	1	3003		> 2958	36.36	100
n19	5	1	2636		> 2988	27.27	100
n20	10	1	2619		> 3144	18.18	100
n21	5	1	3285		> 3396	9.091	100
n22	6	1	2903
n23	18	1	2030
Fig. 1h					Cutoff of sEV CD80 (RFI)	Sensitivity (%)	Specificity (%)
			Relative flow intensity (RFI)		> 1964	100	8.333
HNSCC patients	Follow up (months)	Survival status	Circulating sEV CD80		> 2114	90.91	8.333
n1	2	0	3402		> 2179	90.91	16.67
n2	8	0	2286		> 2189	90.91	25
n3	4	0	3444		> 2240	81.82	25
n4	5	0	3760		> 2379	81.82	33.33
n5	3	0	3611		> 2535	81.82	41.67
n6	6	0	2183		> 2627	72.73	41.67
n7	15	0	1876		> 2657	72.73	50
n8	7	0	2471		> 2856	72.73	58.33
n9	8	0	3052		> 3174	72.73	66.67
n10	18	0	2655		> 3349	63.64	66.67
n11	6	0	2659		> 3423	63.64	75
n12	17	0	2175		> 3528	63.64	83.33
n13	2	1	3898		> 3686	63.64	91.67
n14	3	1	4971		> 3829	63.64	100
n15	2	1	2599		> 4136	54.55	100
n16	13	1	5609		> 4673	45.45	100
n17	5	1	5176		> 5074	36.36	100
n18	8	1	2194		> 5185	27.27	100
n19	5	1	3295		> 5402	18.18	100
n20	10	1	5194		> 5630	9.091	100
n21	5	1	5651
n22	6	1	4374
n23	18	1	2052
Fig. 1i
Healthy donors	PD-1 (pg/ml)	CD80 (pg/ml)		PD-1 (pg/ml)	Sensitivity%	Specificity%		CD80 （pg/ml）	Sensitivity%
n1	101.005	92.3773		> 51.58	97.83	0		> 35.94	100
n2	119.423	95.2716		> 56.58	95.65	0		> 40.28	100
n3	72.895	98.1659		> 62.27	93.48	0		> 44.62	100
n4	87.2114	57.6457		> 67.95	91.3	0		> 47.52	100
n5	90.7905	46.0685		> 78.26	91.3	5.556		> 50.41	100
n6	87.2114	34.4913		> 84.11	89.13	8.333		> 52.38	100
n7	87.2114	63.4343		> 85.9	86.96	8.333		> 53.83	97.83
n8	101.528	46.0685		> 87.21	84.78	8.333		> 56.2	97.83
n9	72.895	46.0685		> 89	84.78	19.44		> 60.54	97.83
n10	169.531	66.3286		> 92.58	84.78	25		> 63.43	93.48
n11	123.002	48.9628		> 94.47	84.78	33.33		> 64.74	93.48
n12	105.107	43.1742		> 96.26	82.61	33.33		> 66.19	91.3
n13	105.107	75.0115		> 99.16	80.43	41.67		> 66.46	91.3
n14	133.74	37.3856		> 100.7	78.26	41.67		> 67.91	89.13
n15	119.423	48.9628		> 101.3	78.26	44.44		> 70.67	89.13
n16	94.3696	69.2229		> 103.3	76.09	50		> 73.56	89.13
n17	101.528	48.9628		> 106.9	76.09	58.33		> 75.01	82.61
n18	94.3696	72.1172		> 108.8	76.09	63.89		> 75.14	82.61
n19	94.3696	72.1172		> 110.6	73.91	63.89		> 75.79	80.43
n20	112.265	37.3856		> 112.3	73.91	72.22		> 77.11	78.26
n21	97.9487	46.0685		> 113.4	71.74	72.22		> 77.91	76.09
n22	112.265	37.3856		> 115.2	69.57	72.22		> 79.35	73.91
n23	105.107	48.9628		> 117.6	67.39	72.22		> 80.79	71.74
n24	83.6323	120.54		> 121.2	67.39	77.78		> 81.85	71.74
n25	97.9487	46.0685		> 123	60.87	77.78		> 83.29	69.57
n26	137.319	54.7514		> 124.8	60.87	83.33		> 86.59	67.39
n27	112.265	57.6457		> 127.3	54.35	83.33		> 90.93	65.22
n28	87.2114	46.0685		> 129.1	54.35	86.11		> 92.38	65.22
n29	90.7905	48.9628		> 130.3	52.17	86.11		> 93.83	60.87
n30	144.477	54.7514		> 132.1	50	86.11		> 96.72	56.52
n31	108.686	57.6457		> 133.7	50	88.89		> 98.17	56.52
n32	123.002	57.6457		> 135.5	47.83	88.89		> 99.62	54.35
n33	108.686	51.8571		> 139.1	45.65	91.67		> 104.1	52.17
n34	148.056	54.7514		> 142.7	41.3	91.67		> 107.9	50
n35	128.056	77.9058		> 146.3	41.3	94.44		> 109.2	47.83
n36	97.9487	80.8001		> 149.8	39.13	97.22		> 111.2	45.65
HNSCC patients	PD-1 (pg/ml)	CD80 (pg/ml)		> 153.4	36.96	97.22		> 115.5	41.3
n1	51.53	107.11		> 157	34.78	97.22		> 119.5	39.13
n2	84.58	66.05		> 160.6	30.43	97.22		> 120.5	36.96
n3	101.528	95.2716		> 164.2	28.26	97.22		> 124.9	36.96
n4	187.43	130		> 167.7	23.91	97.22		> 129.6	34.78
n5	140.9	75.01		> 169.5	21.74	97.22		> 130	32.61
n6	176.69	273.42		> 173.1	21.74	100		> 131.1	30.43
n7	123	118.43		> 176.7	19.57	100		> 132.5	28.26
n8	191.22	89.48		> 180.3	15.22	100		> 135.8	26.09
n9	87.21	77.91		> 185.6	13.04	100		> 139	23.91
n10	123	63.43		> 189.3	10.87	100		> 140.4	21.74
n11	148.056	158.946		> 203.6	8.696	100		> 150.3	19.57
n12	165.95	167.63		> 226.8	6.522	100		> 163.3	17.39
n13	183.85	182.1		> 246.5	4.348	100		> 170.5	13.04
n14	130.16	132.1		> 271.5	2.174	100		> 174.9	10.87
n15	151.64	112.64						> 179.2	8.696
n16	108.9	83.69						> 218.3	4.348
n17	176.69	98.17						> 263.9	2.174
n18	158.79	182.1
n19	83.6323	138.686
n20	63.0024	82.8975
n21	137.319	77.9058
n22	165.95	112.64
n23	237.53	167.63
n24	162.37	92.38
n25	94.58	254.46
n26	51.6352	108.686
n27	126.58	109.74
n28	126.58	129.22
n29	158.79	75.01
n30	61.53	52.9
n31	133.74	63.43
n32	97.9487	80.7835
n33	169.53	92.38
n34	115.844	130.003
n35	123	176.31
n36	126.58	75.01
n37	112.27	139.22
n38	100.38	66.59		HNSCC patients
n39	155.21	75.27		PD-1High	1
n40	114.48	76.31		CD80High	10
n41	287.64	120.52		PD-1High and CD80High	31
n42	140.9	173.42
n43	130.375	95.2716
n44	176.689	132.898
n45	255.43	101.06
n46	216.059	141.58
Fig. 1j
HNSCC patients	Circulating PD-1+ sEVs (%)	Circulating CD80+ sEVs (%)	Circulating PD-1+CD80+ sEVs (%)
n1	17	22	61
n2	18	28	54
n3	19	29	52
n4	16	33	51
n5	20	43	37
n6	19	19	62
n7	26	21	53
n8	26	23	51
n9	24	22	54
n10	23	27	50
Mean	20.8	26.7	52.5

## Sheet: Fig. 2
Fig. 2b
		Control mice						aT-sEVs treated mice						aT-sEV-IgG treated mice						aT-sEV-PD-1-CD80-Ab treated mice
		n1	n2	n3	n4	n5	n6	n1	n2	n3	n4	n5	n6	n1	n2	n3	n4	n5	n6	n1	n2	n3	n4	n5	n6
Day 10	Length (mm)	2.4	0	1.92	2.62	0	0	0	2.24	2.62	3.26	0	2.62	2.62	0	2.7	3.45	2.64	0	0	0	2.56	2.18	0	2.55
	Width (mm)	1.9	0	1.44	1.81	0	0	0	1.85	2.16	1.84	0	1.95	2.46	0	2.6	2.47	1.84	0	0	0	2.16	2	0	2.34
	Volume (mm3)	4.332	0	1.99066	4.29169	0	0	0	3.8332	6.11194	5.51853	0	4.98128	7.9276	0	9.126	10.5241	4.46899	0	0	0	5.97197	4.36	0	6.98139
Day 12	Length (mm)	3.52	2.15	3.64	3.27	0	2.46	2.62	3.48	3.47	4.32	1.87	3.68	3.25	2.46	3.66	4.65	3.81	1.97	0	1.82	3.47	3.44	2.06	3.26
	Width (mm)	2.94	1.64	2.26	2.46	0	1.66	1.44	2.66	2.92	2.46	1.68	2.82	2.83	1.84	2.84	3.45	2.66	1.76	0	1.51	2.76	3.12	1.82	2.64
	Volume (mm3)	15.2127	2.89132	9.29583	9.89437	0	3.38939	2.71642	12.3115	14.7933	13.0715	2.63894	14.6324	13.0145	4.16429	14.76	27.6733	13.479	3.05114	0	2.07489	13.2165	16.7432	3.41177	11.3604
Day 14	Length (mm)	4.85	3.86	5.37	4.98	2.48	3.85	4.29	5.47	4.96	6.45	4.38	5.65	5.76	4.35	5.98	7.76	6.45	3.65	2.4	3.76	5.43	5.37	3.77	4.89
	Width (mm)	3.92	2.93	3.82	3.83	1.88	2.66	2.64	4.23	4.44	4.67	2.86	4.87	4.68	3.98	5.32	4.65	4.77	2.98	1.8	3.54	3.66	4.66	3.26	4.54
	Volume (mm3)	37.2635	16.5689	39.1806	36.5256	4.38266	13.6205	14.9498	48.9371	48.8897	70.3337	17.9133	67.0002	63.0789	34.4529	84.6242	83.8953	73.3781	16.2067	3.888	23.5594	36.3691	58.3064	20.033	50.3954
Day 16	Length (mm)	7.43	6.54	7.88	6.78	4.33	6.44	7.85	8.95	8.76	9.55	7.67	8.95	9.04	7.47	8.87	10.34	9.43	4.88	4.66	7.64	7.89	8.23	5.36	8.65
	Width (mm)	6.45	5.23	5.34	4.67	3.56	4.23	6.45	7.87	7.45	8.05	5.87	6.45	7.65	6.34	7.56	7.34	6.43	4.48	3.6	5.46	5.87	6.36	4.87	7.54
	Volume (mm3)	154.553	89.444	112.351	73.9322	27.4383	57.6151	163.29	277.168	243.101	309.432	132.142	186.171	264.522	150.131	253.476	278.537	194.941	48.9718	30.1968	113.88	135.932	166.45	63.5613	245.883
Day 18	Length (mm)	9.46	8.76	9.33	8.15	5.88	8.34	10.34	11.44	10.34	12.44	9.54	11.34	11.3	8.93	10.34	12.34	11.32	7.65	6.34	9.33	10.23	9.45	7.89	11.44
	Width (mm)	8.87	7.28	7.44	6.25	4.56	6.23	9.87	9.08	9.32	9.23	6.57	7.57	9.32	7.78	9.14	9.43	7.45	6.38	5.44	7.85	7.86	7.68	6.58	9.87
	Volume (mm3)	372.142	232.133	258.225	159.18	61.1332	161.85	503.645	471.593	449.079	529.9	205.897	324.919	490.773	270.259	431.9	548.667	314.144	155.694	93.8117	287.469	316.003	278.692	170.804	557.225
Day 20	Length (mm)	11.34	10.45	11.44	9.56	7.88	9.66	12.34	13.24	12.54	14.33	10.66	13.26	13.54	11.56	13.25	14.37	13.26	9.33	7.87	11.34	12.32	11.44	9.76	13.22
	Width (mm)	10.46	9.25	9.34	7.36	6.36	8.35	11.66	12.33	11.04	11.46	7.88	9.87	12.56	9.87	11.67	11.43	9.35	8.34	6.74	9.22	9.72	9.45	8.26	10.33
	Volume (mm3)	620.364	447.064	498.988	258.931	159.371	336.76	838.846	1006.43	764.198	940.991	330.963	645.874	1067.99	563.07	902.251	938.684	579.611	324.477	178.758	481.998	581.987	510.81	332.951	705.346
Day 22	Length (mm)	13.23	12.14	12.87	10.77	9.44	11.03	15.66	15.66	13.54	16.47	14.35	15.66	15.46	13.44	15.35	16.32	15.66	12.22	10.24	13.45	14.56	13.22	11.43	15.44
	Width (mm)	12.04	11.44	10.98	8.98	7.46	9.35	13.45	13.44	13.26	13.46	9.87	12.43	14.36	11.83	13.25	13.45	12.11	10.26	9.98	12.32	11.36	11.45	10.66	12.32
	Volume (mm3)	958.921	794.403	775.806	434.249	262.676	482.135	1416.47	1414.36	1190.35	1491.95	698.966	1209.77	1594	940.457	1347.44	1476.16	1148.29	643.185	509.954	1020.74	939.481	866.588	649.427	1171.76
Day 24	Length (mm)	15.26	13.56	15.32	12.87	12.57	13.54	17.87	18.07	16.32	17.87	16.47	17.65	17.32	15.32	17.36	18.06	17.07	14.35	12.54	15.38	16.43	14.67	13.44	17.54
	Width (mm)	13.44	12.54	12.8	10.55	9.66	11.67	15.66	15.34	15.34	15.34	12.08	14.46	16.32	13.27	15.46	15.65	14.37	12.66	12.38	14.35	12.46	12.65	12.25	14.65
	Volume (mm3)	1378.23	1066.17	1255.01	716.232	586.489	921.999	2191.18	2126.08	1920.18	2102.54	1201.7	1845.23	2306.53	1348.87	2074.62	2211.65	1762.45	1149.98	960.968	1583.54	1275.39	1173.77	1008.42	1882.24
Fig. 2c					Fig. 2d
Tumour weight (g)					Sample ID	Control mice			Sample ID	aT-sEVs treated mice			Sample ID	aT-sEV-IgG treated mice			Sample ID	aT-sEV-PD-1-CD80-Ab treated mice
Control mice	aT-sEVs treated mice	aT-sEV-IgG treated mice	aT-sEV-PD-1-CD80-Ab treated mice			Follow up (days)	Survival status			Follow up (days)	Survival status			Follow up (days)	Survival status			Follow up (days)	Survival status
1.13	2.46	1.71	0.94		n1	27	1		n1	26	1		n1	25	1		n1	30	1
1.15	3.7	2.29	1.51		n2	29	1		n2	25	1		n2	27	1		n2	32	1
1.87	1.72	2.78	1.28		n3	30	1		n3	27	1		n3	25	1		n3	31	1
0.45	2.93	1.55	1.73		n4	27	1		n4	26	1		n4	25	1		n4	32	1
1.94	2.23	3.23	0.78		n5	32	1		n5	27	1		n5	28	1		n5	31	1
1.27	1.94	2.89	1.96		n6	29	1		n6	25	1		n6	26	1		n6	25	1
Fig. 2f
		IgG isotype treated mice							PBS treated mice + Anti-PD-1							aT-sEVs treated mice + Anti-PD-1							aT-sEV-IgG treated mice + Anti-PD-1							aT-sEV-PD-1-Ab treated mice + Anti-PD-1							aT-sEV-CD80-Ab treated mice + Anti-PD-1							aT-sEV-PD-1-CD80-Ab treated mice +Anti-PD-1
		n1	n2	n3	n4	n5	n6	n7	n1	n2	n3	n4	n5	n6	n7	n1	n2	n3	n4	n5	n6	n7	n1	n2	n3	n4	n5	n6	n7	n1	n2	n3	n4	n5	n6	n7	n1	n2	n3	n4	n5	n6	n7	n1	n2	n3	n4	n5	n6
Day 10	Length (mm)	0	2.52	0	2.83	0	3.28	2.58	2.34	0	0	3.17	2.47	2.35	3.66	2.27	2.37	0	3.33	2.77	0	2.46	0	2.64	2.34	2.82	3.66	0	3.24	3.42	0	3.2	2.33	4.04	0	2.34	0	2.44	3.25	3.55	3.12	2.33	0	0	2.44	0	3.44	3.23	2.66
	Width (mm)	0	2.21	0	2.14	0	2.45	1.88	1.66	0	0	2.56	1.98	2.17	3.24	1.88	1.68	0	2.46	1.87	0	2.23	0	1.82	1.87	2.22	2.84	0	2.65	2.53	0	2.63	2.14	2.34	0	1.98	0	1.68	2.57	2.57	2.33	1.88	0	0	2.14	0	2.66	2.68	2.16
	Volume (mm3)	0	6.15397	0	6.48013	0	9.8441	4.55938	3.22405	0	0	10.3875	4.84169	5.53296	19.2106	4.01154	3.34454	0	10.0759	4.84321	0	6.11667	0	4.37237	4.09137	6.94904	14.76	0	11.3765	10.9455	0	11.067	5.33523	11.0607	0	4.58687	0	3.44333	10.733	11.7237	8.46908	4.11758	0	0	5.58711	0	12.17	11.5996	6.20525
Day 12	Length (mm)	1.87	3.38	0	3.67	2.2	4.66	3.67	3.78	0	2.3	4.34	4.32	4.36	4.14	4.65	4.34	0	5.34	3.68	2.24	4.66	2.4	4.36	4.54	5.34	5.66	2.32	4.76	4.56	0	4.56	3.26	5.67	2.3	3.87	1.8	3.66	4.67	4.57	4.56	3.68	2.3	2.34	3.65	2.32	4.87	4.69	3.64
	Width (mm)	1.56	2.68	0	2.33	1.88	3.44	2.66	2.54	0	1.89	3.66	2.68	3.56	3.65	3.54	2.67	0	3.56	3.25	1.88	3.26	2.3	3.43	3.44	4.32	3.56	1.92	3.88	3.65	0	3.25	3.05	3.67	1.66	3.26	1.63	2.58	3.65	4.56	3.67	3.45	1.68	2.15	3.21	2.03	4.37	4.36	3.2
	Volume (mm3)	2.27542	12.1383	0	9.96203	3.88784	27.5723	12.9837	12.1935	0	4.10791	29.0685	15.514	27.6284	27.5776	29.136	15.4697	0	33.8385	19.435	3.95853	24.7623	6.348	25.6475	26.8623	49.8286	35.8663	4.27622	35.8295	30.3753	0	24.0825	15.1631	38.1843	3.16894	20.5644	2.39121	12.1812	31.108	47.5134	30.7091	21.9006	3.24576	5.40832	18.805	4.78024	46.501	44.5775	18.6368
Day 14	Length (mm)	3.87	5.56	2.43	5.32	3.6	5.65	6.34	5.35	2.6	3.54	5.65	5.87	6.23	5.34	6.44	5.88	2.5	6.78	6.22	4.34	7.03	4.56	6.67	7.32	7.32	8.4	4.35	6.75	5.67	2.3	6.34	5.66	6.68	4.34	5.04	3.23	5.33	6.55	6.77	6.76	5.67	4.54	3.76	4.65	3.67	5.56	6.23	5.34
	Width (mm)	3.43	4.34	2.15	4.36	3.26	4.37	4.34	4.36	2.32	3.26	4.78	4.58	4.55	4.55	4.36	4.37	2.15	5.66	5.34	4.23	4.34	4.23	4.56	5.43	6.22	5.66	4.03	5.88	5.33	2.21	4.56	4.76	4.56	3.22	4.44	2.87	5.06	5.68	5.67	5.36	4.56	3.67	3.24	4.37	2.65	4.78	5.63	4.46
	Volume (mm3)	22.7651	52.363	5.61634	50.5655	19.1297	53.9487	59.7089	50.8507	6.99712	18.8109	64.5467	61.5657	64.4883	55.2757	61.2109	56.1449	5.77813	108.601	88.6835	38.8276	66.2071	40.7958	69.3467	107.915	141.6	134.55	35.324	116.689	80.5392	5.61671	65.9157	64.121	69.4506	22.4994	49.6783	13.3026	68.2336	105.659	108.824	97.106	58.9499	30.5744	19.7355	44.4003	12.8863	63.5186	98.7358	53.1106
Day 16	Length (mm)	6.89	7.43	5.46	7.58	4.66	8.04	6.45	5.34	2.66	3.68	5.15	6.12	6.45	6.37	9.35	6.78	4.33	8.32	7.43	6.36	9.12	6.23	7.14	8.23	8.14	9.55	6.34	7.98	6.34	2.6	6.76	6.05	6.89	4.62	5.12	5.34	6.76	7.34	7.45	7.34	6.33	5.34	4.06	4.67	3.78	6.03	6.47	5.66
	Width (mm)	5.68	6.03	4.15	5.68	4.55	6.36	5.43	4.33	2.46	3.34	5.04	5.32	5.65	5.68	6.67	5.67	3.67	6.32	6.36	5.23	5.23	5.65	5.66	6.15	7.23	6.12	4.34	7.34	5.46	2.3	5.22	5.78	5.65	4.03	4.23	3.45	6.35	6.64	6.46	6.34	5.45	4.32	3.45	4.24	2.76	5.04	6.05	5.12
	Volume (mm3)	111.144	135.081	47.0174	122.274	48.2368	162.607	95.0888	50.0596	8.04863	20.5263	65.4091	86.6053	102.95	102.756	207.986	108.985	29.1602	166.16	150.27	86.9822	124.729	99.4386	114.367	155.64	212.751	178.845	59.7089	214.964	94.5028	6.877	92.0996	101.06	109.973	37.5165	45.8058	31.7797	136.29	161.809	155.45	147.518	94.0084	49.8286	24.1621	41.9777	14.3973	76.5858	118.409	74.1868
Day 18	Length (mm)	8.34	8.73	6.56	9.12	6.35	10.22	7.55	5.12	2.12	3.21	4.76	5.66	6.55	7.05	10.45	8.03	5.44	9.33	8.44	8.65	10.22	7.54	9.24	9.43	9.47	11.23	7.34	9.62	7.56	3.24	8.84	7.34	8.45	5.94	6.34	6.45	7.56	8.32	8.26	8.32	7.45	5.78	4.54	5.32	5.23	7.54	8.04	7.44
	Width (mm)	6.76	7.44	6.23	7.55	5.65	7.33	6.36	4.04	2.04	3.43	4.36	4.76	6.32	6.33	7.56	6.77	4.57	6.67	7.68	6.58	6.65	5.23	7.67	6.43	8.43	7.56	5.46	8.76	6.65	2.45	6.45	6.64	6.56	4.54	5.14	5.34	6.87	7.69	8.24	7.35	6.67	4.78	4.04	4.55	3.78	6.59	7.32	6.34
	Volume (mm3)	190.559	241.618	127.306	259.931	101.354	274.555	152.697	41.7833	4.4113	18.8827	45.2428	64.121	130.811	141.243	298.628	184.019	56.8069	207.541	248.906	187.257	225.977	103.12	271.79	194.941	336.492	320.917	109.409	369.108	167.161	9.72405	183.883	161.809	181.817	61.2165	83.7501	91.9628	178.404	246.006	280.417	224.734	165.721	66.0319	37.05	55.0686	37.3642	163.724	215.401	149.528
Day 20	Length (mm)	10.54	9.87	7.63	11.23	8.45	12.65	9.65	4.54	0	3.45	4.56	5.45	7.54	8.45	11.42	8.68	6.76	10.37	9.45	9.36	11.33	8.53	10.22	10.46	10.12	11.76	8.34	10.34	8.45	4.36	9.45	8.34	9.34	6.77	7.46	7.46	8.34	10.32	9.76	9.66	9.6	7.78	5.12	5.36	6.05	8.98	8.87	8.34
	Width (mm)	7.54	8.67	7.32	9.56	7.46	9.46	7.68	3.34	0	3.16	4.36	5.04	7.04	6.88	9.34	7.87	5.76	8.54	8.68	7.36	7.65	6.45	8.76	7.46	9.56	8.13	6.76	9.87	7.68	3.67	7.68	7.58	7.65	6.21	6.35	6.77	7.45	8.43	8.58	8.57	7.86	5.87	4.32	5.12	4.66	8.15	8.12	7.14
	Volume (mm3)	299.608	370.959	204.417	513.175	235.128	566.034	284.59	25.3232	0	17.2252	43.3419	69.2194	186.847	199.988	498.115	268.806	112.14	378.15	355.993	253.514	331.53	177.435	392.129	291.058	462.452	388.65	190.559	503.645	249.201	29.3622	278.692	239.593	273.3	130.539	150.403	170.957	231.445	366.695	359.248	354.739	296.542	134.037	47.7757	70.2546	65.6897	298.237	292.419	212.585
Day 22	Length (mm)	12.46	11.25	9.43	13.25	10.56	14.34	12.35	4.87	0	3.65	4.32	5.12	8.43	9.35	13.46	9.36	8.45	12.47	11.23	12.32	13.56	10.56	10.74	11.54	12.43	12.56	8.45	11.44	9.03	5.32	11.25	9.04	10.34	7.66	8.16	8.34	9.34	11.46	11.58	10.46	10.36	8.87	5.46	5.87	6.87	9.87	8.78	9.87
	Width (mm)	9.45	10.45	8.97	11.26	9.36	11.76	9.78	3.45	0	3.24	3.26	4.27	8.04	7.54	10.36	8.43	6.59	11.23	9.47	9.64	9.65	8.67	10.14	9.76	11.38	11.35	7.46	10.56	8.65	4.78	8.94	8.57	8.65	7.12	7.43	7.87	8.36	10.46	9.94	9.78	8.96	6.57	5.12	5.27	5.66	9.17	6.12	8.16
	Volume (mm3)	556.355	614.264	379.373	839.968	462.579	991.594	590.629	28.9826	0	19.1581	22.9556	46.6762	272.464	265.781	722.328	332.584	183.484	786.314	503.558	572.446	631.371	396.892	552.141	549.636	804.87	809.005	235.128	637.858	337.824	60.7767	449.57	331.971	386.832	194.16	225.236	258.277	326.384	626.928	572.073	500.241	415.859	191.436	71.5653	81.5135	110.042	414.979	164.425	328.6
Day 24	Length (mm)	14.58	13.26	12.34	15.56	12.68	15.67	14.56	5.43	0	4.24	3.45	4.57	9.04	9.87	14.56	10.45	9.03	13.46	12.44	14.26	14.76	12.44	12.98	12.56	13.48	14.23	9.34	12.32	10.23	6.32	12.46	10.12	11.34	7.87	8.34	9.45	10.46	12.56	12.58	12.46	10.65	9.86	6.16	6.27	7.01	10.56	10.23	11.21
	Width (mm)	11.34	11.23	10.45	13.47	11.44	13.46	11.56	3.34	0	3.46	2.45	3.87	8.12	8.34	11.05	9.32	7.14	12.34	11.56	11.36	10.56	10.14	11.24	11.37	12.35	12.36	8.13	11.36	9.04	5.67	9.44	9.13	9.12	7.14	7.56	8.45	9.37	11.55	11.39	11.06	9.67	8.34	5.45	5.46	6.03	9.88	7.12	9.22
	Volume (mm3)	937.462	836.129	673.779	1411.61	829.739	1419.48	972.853	30.2875	0	25.3798	10.3543	34.2222	298.023	343.257	888.906	453.856	230.173	1024.81	831.201	920.124	822.97	639.538	819.931	811.859	1028	1086.96	308.673	794.946	418.006	101.591	555.178	421.786	471.599	200.605	238.331	337.377	459.178	837.768	816.015	762.076	497.935	342.909	91.4837	93.4594	127.445	515.404	259.302	476.472
Day 26	Length (mm)	16.21	14.56	14.55	16.78	13.67	17.87	15.65	4.56	0	4.56	3.55	5.65	9.22	10.44	15.66	12.34	12.34	15.43	13.45	15.44	15.66	13.46	14.54	14.55	15.44	15.66	11.38	13.44	11.56	8.76	13.47	12.46	12.36	9.14	9.02	10.43	11.65	14.23	13.65	13.44	12.13	10.92	7.68	6.78	7.87	11.12	12.36	12.36
	Width (mm)	13.24	12.44	12.36	15.67	12.35	15.46	13.44	2.54	0	3.84	3.06	4.36	8.87	9.87	13.44	10.56	9.33	13.26	12.64	12.32	11.26	11.65	12.36	12.36	13.53	13.41	10.14	12.33	10.56	7.32	11.24	10.92	11.22	8.22	8.16	9.98	10.46	12.26	12.24	12.26	11.02	9.54	6.23	6.34	6.58	10.21	8.45	10.65
	Volume (mm3)	1420.79	1126.61	1111.4	2060.16	1042.49	2135.57	1413.46	14.7096	0	33.62	16.6204	53.7021	362.701	508.516	1414.36	688.039	537.092	1356.51	1074.45	1171.76	992.747	913.412	1110.63	1111.4	1413.23	1408.05	585.044	1021.63	644.549	234.691	850.884	742.905	777.99	308.788	300.301	519.416	637.323	1069.44	1022.51	1010.07	736.536	496.923	149.042	136.263	170.371	579.597	441.267	700.951
Fig. 2g
Sample ID	IgG isotype treated mice			Sample ID	PBS treated mice + Anti-PD-1			Sample ID	aT-sEVs treated mice + Anti-PD-1			Sample ID	aT-sEV-IgG treated mice + Anti-PD-1			Sample ID	aT-sEV-PD-1-Ab treated mice + Anti-PD-1			Sample ID	aT-sEV-CD80-Ab treated mice + Anti-PD-1			Sample ID	aT-sEV-PD-1-CD80-Ab treated mice + Anti-PD-1
	Follow up (days)	Survival status			Follow up (days)	Survival status			Follow up (days)	Survival status			Follow up (days)	Survival status			Follow up (days)	Survival status			Follow up (days)	Survival status			Follow up (days)	Survival status
n1	29	1		n1	50	0		n1	29	1		n1	33	1		n1	42	1		n1	37	1		n1	50	0
n2	31	1		n2	50	0		n2	35	1		n2	33	1		n2	41	1		n2	37	1		n2	50	0
n3	31	1		n3	50	0		n3	35	1		n3	31	1		n3	35	1		n3	33	1		n3	50	0
n4	29	1		n4	50	0		n4	31	1		n4	31	1		n4	37	1		n4	36	1		n4	49	1
n5	31	1		n5	50	0		n5	33	1		n5	29	1		n5	35	1		n5	36	1		n5	39	1
n6	27	1		n6	46	1		n6	29	1		n6	35	1		n6	44	1		n6	35	1		n6	39	1
n7	29	1		n7	44	1		n7	29	1		n7	35	1		n7	44	1		n7	35	1		n7	41	1
Fig. 2i
Number of tumour infiltrating CD8+ lymphocytes (CD8+ TILs) in MC38 tumours
Control mice	aT-sEVs treated mice	aT-sEV-IgG treated mice	aT-sEV-PD-1-CD80-Ab treated mice
80	12	7	85
89	23	18	67
94	15	26	54
78	8	15	78
67	17	16	82
75	21	14	56
[truncated: 1 more columns]

## Sheet: Fig. 3
Fig. 3a			Fig. 3b
HNSCC patients	Tumour proportion score (TPS) of PD-L1 (%)		HNSCC patients	Circulating sEV PD-1 (pg/ml)	Circulating sEV CD80 (pg/ml)	Circulating sEV PD-L1 (pg/ml)
n1	0.34		n1	51.53	77.9058	239.96
n2	0.08		n2	84.58	66.05	821.19
n3	0.43		n3	101.528	273.42	1402.42
n4	0.32		n4	187.43	130	1748.53
n5	0		n5	140.9	75.01	748.53
n6	0.14		n6	176.69	95.2716	675.88
n7	0.05		n7	123	98.17	530.57
n8	0.06		n8	191.22	182.1	1220.78
n9	0.12		n9	87.21	77.91	312.61
n10	0.02		n10	123	132.1	421.59
n11	0		n11	148.056	158.946	1911
n12	0.56		n12	165.95	63.43	893.84
n13	0.01		n13	183.85	89.48	966.49
n14	0		n14	130.16	167.63	1002.82
n15	0		n15	151.64	82.8975	1039.15
n16	0.03		n16	108.9	83.69	712.21
n17	0.13		n17	176.69	112.64	1402.42
n18	0.04		n18	158.79	182.1	1693.04
n19	0.03		n19	83.6323	138.686	966.495
n20	0		n20	63.0024	118.43	639.552
n21	0		n21	137.319	107.11	1603.22
n22	0.03		n22	165.95	112.64	1111.8
n23	0.74
n24	0.02		Fig. 3c
n25	0		HNSCC patients	Circulating sEV PD-1 (pg/ml)	Circulating sEV CD80 (pg/ml)	Circulating sEV PD-L1 (pg/ml)
n26	0.02		n1	237.53	167.63	639.55
n27	0.01		n2	162.37	92.38	1039.15
n28	0		n3	94.58	254.46	348.94
n29	0		n4	51.6352	108.686	1002.82
n30	0		n5	126.58	109.74	1402.42
n31	59.0915		n6	126.58	129.22	1293.44
n32	59.1708		n7	158.79	75.01	1329.77
n33	1.2818		n8	61.53	130.003	566.9
n34	1.44651		n9	133.74	63.43	1148.13
n35	25.732		n10	97.9487	80.7835	966.495
n36	33.7776		n11	169.53	92.38	821.19
n37	36.6994		n12	115.844	52.9	1111.8
n38	6.54		n13	123	176.31	1220.78
n39	19.0535		n14	126.58	75.01	494.24
n40	7.44214		n15	112.27	139.22	2383.25
n41	5.34		n16	100.38	66.59	675.88
n42	14.34		n17	155.21	75.27	1402.42
n43	15.2497		n18	114.48	76.31	784.86
n44	7.39233		n19	287.64	120.52	1366.09
n45	23.6261		n20	140.9	173.42	1148.13
n46	48.6047		n21	130.375	95.2716	712.206
n47	4.64069		n22	176.689	132.898	930.168
n48	12.8853		n23	255.43	101.06	530.57
n49	3.67505		n24	216.059	141.58	94.647
n50	54.7311
n51	1.01207
n52	1.15414
Fig. 3d
Relative flow intensity (RFI) of circulating sEV PD-L1
Control mice	aT-sEVs treated mice	aT-sEV-IgG treated mice	aT-sEV-PD-1-CD80-Ab treated mice
1764	2454	2674	1983
1436	2873	3094	2093
1922	3109	2876	2321
2135	2374	2872	1763
2564	3983	2988	1932
1564	2673	3652	2322
Fig. 3f
Integrated optical density (IOD) of membrane PD-L1 (mPD-L1) on MC38 tumour cells
Control mice	aT-sEVs treated mice	aT-sEV-IgG treated mice	aT-sEV-PD-1-CD80-Ab treated mice
0.43	0.115	0.12	0.28
0.38	0.215	0.09	0.33
0.45	0.205	0.115	0.38
0.395	0.135	0.16	0.35
0.42	0.155	0.135	0.435
0.33	0.18	0.17	0.42

## Sheet: Fig. 4
Fig. 4a			Fig. 4b
Fluorescence intensity (FI) of sEV PD-1			Fluorescence intensity (FI) of sEV CD80
Before bleaching	Post bleaching		Before bleaching	Post bleaching
600.918	747.464		783.917	852.926
896.977	1109.88		1038.36	1133.43
1288.98	1519.29		1045.77	1172.37
447.97	535.712		1115.11	1240.55
501.924	610.879		1246.76	1377.06
Fig. 4c
Mean fluorescence intensity (MFI) of membrane PD-L1 (mPD-L1) on CAL27 cells
Control	aT-sEVs	aT-sEV-IgG	aT-sEV-PD-1-Ab	aT-sEV-CD80-Ab	aT-sEV-PD-1-CD80-Ab
2895	865	674	1578	1436	2084
2698	832	632	1224	1203	1890
3054	765	894	1429	1233	1983
Fig. 4e
	Control			Control
Time (min)	Fluorescence intensity of cytoplasm PD-L1 (cPD-L1)			Fold change of cPD-L1 fluorescence
0	103	146	142	1	1	1
15	132	189	173	1.28155	1.29452	1.21831
30	643	776	863	6.24272	5.31507	6.07746
	aT-sEVs			aT-sEVs
Time (min)	Fluorescence intensity of cytoplasm PD-L1 (cPD-L1)			Fold change of cPD-L1 fluorescence
0	156	143	154	1	1	1
15	245	387	317	1.57051	2.70629	2.05844
30	1597	1823	1764	10.2372	12.7483	11.4545
Fig. 4f
Control				aT-sEVs				Control				aT-sEVs
Distance (Pixel)	PD-L1	EEA1		Distance (Pixel)	PD-L1	EEA1		Distance (Pixel)	PD-L1	RAB7		Distance (Pixel)	PD-L1	RAB7
1	10.7455	60.7165		1	10.3233	19.8945		1	27.7054	23.4343		1	5.40212	69.3069
2	10.5285	90.5278		2	9.09025	15.1759		2	19.1966	48.8834		2	6.26032	65.104
3	12.5078	63.27		3	13.2584	10.984		3	19.6667	52.6667		3	6.23386	44.618
4	18.6497	27.8052		4	20.0998	11.1755		4	17.2054	41.5912		4	7.62222	16.8127
5	19.5652	12.2549		5	30.2954	12.5075		5	19.8443	15.6686		5	11.5492	6.35097
6	30.6412	8.33719		6	35.9815	11.7487		6	18.254	2.99577		6	16.7266	16.6861
7	21.3333	6.33333		7	43.4362	69.6008		7	9.69134	2.73218		7	23.2593	29.6667
8	22.5195	8.35522		8	57.1006	60.5041		8	7.55661	2.61164		8	25.3333	29.6667
9	39.8376	12.7953		9	59.7887	71.0079		9	5.55072	3.13884		9	32.0942	25.1191
10	26.9659	14.1824		10	62.4083	70.5728		10	5.48299	4.13809		10	37.6401	26.2089
11	63.2119	12.1697		11	59.5324	80.8378		11	9.67483	6.11292		11	25.1905	36.9673
12	74.589	12.8655		12	42.3757	59.0941		12	19.5304	7.76553		12	15.299	29.7637
13	68.3089	19.6028		13	46.7357	44.541		13	22.9718	10.2856		13	11.7321	40.9745
14	82.667	23.9915		14	67.7079	34.7761		14	21.7223	9.94875		14	4.73018	76.3078
15	82.9281	20.8861		15	64.637	28.6241		15	25.4376	12.5589		15	4.99471	85.1432
16	53.2868	12.7064		16	71	36.3774		16	22.9436	15.8468		16	7.59788	83.0897
17	13.4981	6.8006		17	66.8075	45.3333		17	27.9549	16.5227		17	13.9684	75.1447
18	10.1664	3.33784		18	51.6676	42.4308		18	15.9233	19.5979		18	15.8843	44.1283
19	7.16732	2.72244		19	42.5117	30.507		19	16.3333	17		19	7.27544	9.45208
20	7.56695	3.35966		20	34.3782	18.1211		20	23.7354	20.9857		20	10.824	9.41838
21	7.83113	4.92515		21	33.271	10.1173		21	36.596	15.8516		21	12.5185	20.9587
22	19.0387	7.79789		22	36.2943	10.094		22	32.8232	8.33197		22	18.654	60.873
23	66.2431	11.6306		23	51.9923	21.3552		23	45.7342	7.76689		23	21.1154	61.9081
24	75.1865	12.3955		24	52.6218	29.4119		24	43.7891	8.64082		24	16.9719	87.2826
25	74.3477	16.0117		25	51.4373	24.8544		25	23.6411	12.1323		25	4.88833	89.3174
26	82.71	39.466		26	41.2223	24.1917		26	11.6422	12.6721		26	11.8534	87.4237
27	85.26	83.3492		27	38.0188	10.6564		27	9.7551	12.4626		27	67.9335	89.2439
28	85.0487	10.0629		28	38.6761	7.88248		28	12.8358	11.853		28	55.6319	85.8079
29	84.6655	10.6617		29	42.5924	17.6986		29	10.6407	11.9408		29	73.964	72.6723
30	82.2403	79.883		30	42.8312	34.9358		30	11.1451	10.5388		30	81.6604	81.5818
31	53.8013	84.9736		31	42.4883	28.9761		31	12.4092	6.63374		31	85.3298	68.3915
32	38.1295	53.0203		32	41.6271	23.7737		32	18.3989	3.76886		32	85.1346	50.7103
33	63.5154	27.5448		33	33.2193	12.383		33	19.0993	3.36327		33	84.8193	58.0229
34	77.7707	5.8975		34	33.6769	7.0519		34	14.6667	5.33333		34	81.9247	46.4636
35	62.1265	3.66443		35	32.7236	7.38635		35	18.117	4.66243		35	27.8788	18.8523
36	39.0482	3.44976		36	23.4019	6.29132		36	17.0644	3.69324		36	24.903	12.8236
37	17.335	2.43735		37	22.7713	8.06832		37	12.5497	3.58499		37	21.006	6.88896
38	5.78159	2.59919		38	23.7066	8.26676		38	11.5342	3.85934		38	5.14817	5.65959
39	2.06573	3.2958		39	25.2839	10.1616		39	7.83265	4.01859		39	4.73147	18.0578
40	2.45254	5.03641		40	40.8645	47.0231		40	5.30436	4.38744		40	4.78089	15.4854
41	2.43293	5.06505		41	15.7576	53.4746		41	14.8516	8.77706		41	4.93122	11.0918
42	2.16346	3.81731		42	25.0766	40.9582		42	12.5612	7.89116		42	2.31111	5.92099
43	10.3031	3.69261		43	57.0921	64.7894		43	12.8095	7.82857		43	2	5.33333
44	14.7165	5.83802		44	58.9079	50.9527		44	18.9298	11.3198		44	2	7.93968
45	5.42279	18.2787		45	45.9559	55.968		45	46.3197	21.219		45	5.1351	10.6134
46	5.49857	53.1201		46	54.6249	11.3932		46	64.3185	22		46	11.836	11
47	2.36951	14.8477		47	55.5176	7.9766		47	80.4595	41.5848		47	61.7792	6.66018
48	1.65919	7.3113		48	67.0576	13.0107		48	40.3968	54.7645		48	68.3054	72.6505
49	6.56892	0.5544		49	60.1776	11.4949		49	31.9769	64.5565		49	81.7221	83.7753
50	0.78288	5.8879		50	51.3153	11.8376		50	37	69		50	82.4019	85.2607
51	4.05198	8.0535		51	49.8843	7.81469		51	32.8387	62.0708		51	82.261	85.1767
52	9.05608	2.28677		52	56.4392	6.66667		52	15.2565	36.8141		52	78.8609	78.4517
53	13.7708	33.6061		53	50.3093	7.51928		53	15.0139	29.2748		53	53.5511	66.0411
54	5.0839	9.52016		54	50.8133	7.53203		54	32.7327	29.7449		54	21.4838	33.1833
55	11.5696	3.49082		55	61.4459	22.146		55	40.5391	32.0355		55	16.0718	16.2071
56	10.4092	2.71721		56	67.0598	40.4714		56	38.3371	30.0203		56	19.2157	12.7882
57	8.1715	2.73253		57	66.1814	37.5326		57	0	0		57	17.5363	9.45733
58	17.6024	2.96446		58	49.0112	28.5805		58	11.109	76.1719		58	9.00106	7.35344
59	9.91661	4.36237		59	39.6572	19.2058		59	14.2088	86.5502		59	7.29363	4.99196
60	7.09831	8.10271		60	49.3403	8.05885		60	13.5934	87.2579		60	3.04383	3.15083
61	18.2665	15.9555		61	59.5108	6.26804		61	16.2429	93.1143		61	4.61148	5.02345
62	20.0736	31.5109		62	56.5054	6.15591		62	13.847	97.9443		62	6.47973	5.90026
63	32.2968	42.8843		63	51.6281	6.95732		63	10.9151	93.8421		63	3.55587	3.29323
64	21.3333	41		64	56.6667	13.7551		64	8.35915	71.8467		64	4.05961	4.26758
65	17.7732	42.9		65	57.7051	22		65	7.66667	62		65	5.41975	5.68078
66	8.01631	36.8276		66	55.7329	28.9005		66	9.26384	40.2784		66	5.35772	13.1102
67	5.30796	22.2345		67	56.7053	51.5781		67	11.8702	12.8314		67	4.15316	51.8264
68	4.46881	8.84213		68	60.5016	40.1049		68	16.0702	8.15173		68	4.15597	48.6822
69	5.96237	4.21799		69	61.268	37.5875		69	34.4253	7.99668		69	3.92019	10.3941
70	81.261	8.60905		70	61.0339	38.5457		70	39.4859	10.7719		70	3.52298	8.90385
71	4.85324	13.2692		71	51.2827	59.585		71	45.6093	4.67161		71	4.1992	13.5855
72	8.38158	19.8489		72	49.5533	66.1323		72	26.0541	4.89201		72	6.543	22.6705
73	6.29452	5.0969		73	53.8823	65.527		73	19.6667	7.69524		73	8.22185	36.0645
74	3.85654	19.2785		74	57.3071	59.8653		74	19.6667	9		74	27.2836	66.4083
75	4.77429	64.1633		75	49.2341	43.0001		75	26.9862	8.54266		75	42.9274	82.3638
76	7	64		76	29.1223	15.1571		76	38.7211	8.80693		76	30.5031	86.0852
77	21.9532	26.6376		77	22.8758	62.0767		77	73.4206	14.4849		77	29.5756	88.0444
78	25.6145	13.9493		78	27.3105	37.9836		78	83.8027	17.7389		78	47.8175	89.0884
79	22.8372	9.18485		79	35.6051	3.27834		79	86.0086	32.6346		79	70.2269	88.1101
80	40.6409	9.16291		80	36.6667	39.1827		80	86.2521	46.2651		80	72.4694	84.9388
81	60.8252	6.01746		81	40.9446	44.3333		81	85.653	71.6808		81	37.3831	73.437
82	74.7798	3.44834		82	45.5261	56.5221		82	83.644	94.6838		82	9.04927	45.9563
83	72.9843	3.34163		83	47.5225	48.9615		83	69.3506	81.6795		83	10.2639	15.3989
84	64.9767	3.33333		84	37.7308	28.3148		84	23.1803	88.998		84	26.6422	8.66301
85	75.439	4.20276		85	54.8496	24.833		85	12.5403	79.6286		85	25.6845	7.51534
86	84.4824	6.5088		86	67.7341	43.0392		86	15.2064	81.2251		86	23.5338	6.04608
87	83.7849	14.019		87	66.0162	57.2157		87	12.9093	39.5712		87	16.3119	3.04947
88	82.6663	22.3862		88	57.2956	61.1748		88	13.16	20.0894		88	15.054	6.6552
89	77.3547	32.4256		89	44.2333	59.7742		89	14.6372	15.8823		89	4.67011	5.4386
90	78.9089	47.5713		90	26.5122	40.5297		90	15.4553	15.1758		90	3.22993	8.17615
91	26.8659	52.1996		91	22.513	31.8805		91	29.4241	16.9558		91	4.84603	9.30381
92	7.3581	61.6682		92	43.4398	11.4385		92	73.8885	24.4931		92	21.9289	11.4719
93	6.25819	48.9665		93	56.9796	8.53904		93	38.2423	15.7989		93	25.2789	6.91837
94	8.46352	28.2047		94	53.8521	6.77769		94	53.9271	7.59887		94	60.9048	7.97411
95	6.15078	26.2265		95	51.7887	4.77554		95	69.8303	6.01072		95	78.9126	19.301
96	15.8006	26.1135		96	59.6208	7.44888		96	53.3932	3.53935		96	83.5616	57.5131
97	9.96907	48.3901		97	79.3607	10.3729		97	39.0834	2.46189		97	82.4015	83.9589
98	2.46028	61.2755		98	84.2914	7.76494		98	19.2317	2.55388		98	82.4988	86.109
99	7.45052	67.662		99	81.3759	19.779		99	11.1953	2.61785		99	83	78.7882
100	5.8303	13.4312		100	67.8698	59.0953		100	11.105	2.65354		100	83	63.3333
101	3.46533	10		101	32.99	78.9219		101	13.4234	2.36374		101	76.3642	55.7342
102	0.6687	10.2292		102	26	72.1666		102	17.8456	7.17618		102	33.7019	14.3906
103	6.21835	66.4504		103	19.9148	72.3333		103	50.9283	26.809		103	20.9409	8.44105
104	4.45134	24.17		104	14.6683	62.6679		104	76.4236	46.7617		104	6.63338	15.5349
105	10.2833	7.2459		105	21.4425	26.442		105	84.9546	56.0066		105	3.57207	48.6794
106	13.7222	3.04228		106	24.2532	38.7539		106	86.9363	54.1606		106	6.3897	47.5666
107	9.77903	2.17629		107	24.7051	51.8277		107	85.9582	63.0558		107	6.39229	42.4431
108	4.10889	2.11271		108	21.1353	37.3496		108	85.7805	91.2411		108	4.86216	64.0483
109	3.87359	2.426		109	23.3148	24.3006		109	78.1688	93.987		109	7.41278	76.0276
110	10.234	2.67966		110	31.7681	22.5228		110	84.3333	93.6667		110	7.29716	82.1259
111	32.2987	2.42401		111	40.6718	20.252		111	43.3319	81.0044		111	28.8663	85.3303
112	51.7565	2.42046		112	38.2568	17.4768		112	45.5229	43.5869		112	28.2898	87.4372
113	76.4147	3.07317		113	36.9349	12.7178		113	60.4767	23.8059		113	41.216	86.9934
114	84.3576	3.24574		114	31.5455	8.6597		114	78.031	28.9398		114	79.954	86.4483
115	81.8872	3.24517		115	22.9086	9.48775		115	78.9397	31.4667		115	80.9886	86.1281
116	75.3013	4.13431		116	35.4598	8.72378		116	37.3173	33.0913		116	72.0256	86.7521
117	58.1795	3.33764		117	39.3061	10.6587		117	22.246	23.6088		117	41.8075	87.2737
118	52.1604	10.3447		118	54.2075	14.1898		118	14.6667	13.5704		118	54.6918	85.9631
119	26.7363	38.8653		119	65.1248	35.3727		119	48.595	81.0537		119	9.17596	83.5256
120	28.0574	73.8045		120	47.5821	67.0269		120	42.901	77.3597		120	7.67196	63.5669
121	26.7936	90.4967		121	40.2685	65.3833		121	32.057	77.1162		121	33.2158	53.6958
122	10.4207	86.446		122	37.1834	45.4659		122	23.4486	81.5567		122	27.0789	40.2946
123	6.43139	90.4413		123	32.4151	26.6458		123	25.1096	74.2319		123	11.207	14.2818
124	7.67775	44.4786		124	30.0912	26.1309		124	23.712	50.8596		124	8.98551	88.1677
125	83.7037	80.4445		125	44.6491	24.1099		125	22.8118	14.5657		125	29.7029	89.6377
126	83.3333	79.3333		126	65.9676	25.1531		126	25.4621	7.41517		126	55.5412	92.558
127	84.4842	88.208		127	80.5508	35.4717		127	31.8145	5.7314		127	44.447	94.137
128	78.2388	61.4495		128	78.0871	62.0027		128	33.7244	5.22717		128	11.7758	88.6475
129	55.0912	27.679		129	70.0585	73.8642		129	21.2456	5.89316		129	12.5267	77.0218
130	65.4143	11.087		130	51.2545	67.9961		130	21.3884	8.82393		130	26.2036	19.8264
131	77.5373	8.26083		131	36.9521	63.0933		131	19.6667	8.33333		131	22.8683	8.99723
132	72.7849	10.7616		132	45.8264	60.6313		132	23.6391	11.6338		132	8.65624	9.6969
133	52.8328	16.2143		133	58.9579	54.6319		133	14.6447	10.9752		133	21.6674	15.9918
134	49.5446	17.7373		134	64.6928	48.5896		134	24.5642	12.659		134	30.479	21.9225
135	77.4691	19.436		135	71.2686	45.4392		135	51.6472	9.68608		135	21.9498	29.1848
136	72.2877	17.4226		136	67.3537	29.1408		136	80.39	8.08541		136	24.433	34.845
137	80.0201	9.26624		137	52.4638	17.7706		137	47.0322	6.15163		137	38.1328	31.1334
138	54.1706	7.20388		138	41.4424	27.5896		138	36.2802	7.15823		138	10.8576	64.5197
139	40.177	6.4779		139	33.977	31.9801		139	35.0104	8.51126		139	8.41953	74.8783
140	36.8163	5.99634		140	26.1955	26.7925		140	62.9301	6.68855		140	9.3476	62.6689
141	38.131	4.49666		141	25.7391	36.1672		141	68.5096	9.23301		141	4.94391	35.801
142	9.08074	3.19329		142	19.8962	50.069		142	76.4633	12.1834		142	8.58726	24.9642
143	17.2413	2.55153		143	57.8888	55.2084		143	85.6667	14.8579		143	12.2038	35.5258
144	32.7919	2.93665		144	42.4335	58.1346		144	85.6667	15.3333		144	8.3789	52.5354
145	38.3404	2.49277		145	48.6461	50.1759		145	75.681	16.5606		145	10.6053	82.9138
146	28.2216	3.18328		146	64.7889	68.4603		146	62.4725	18.3367		146	9.10582	73.185
147	14.8683	3.55654		147	58.1255	31.4599		147	57.4509	22.5836		147	13.0827	61.0952
148	12.8695	4.32959		148	46.4667	11.4617		148	59.0618	33.961		148	33.2461	53.1755
149	61.0864	14.2996		149	41.3905	74.3333		149	49.6667	44.6667		149	20.2533	39.5287
150	77.8885	46.7339		150	57.5292	74.3333		150	48.4399	47.7745		150	4.24571	37.6483
151	84.4183	15.4994		151	64.921	44.4531		151	42.307	62.3227		151	2.91906	39.0735
152	84.8595	17.6347		152	50.0909	15.9214		152	36.9945	54.8407		152	9.32719	38.4233
153	78.6938	77.9022		153	33.9551	7.2946		153	51.8662	53.479		153	20.8331	54.0552
154	57.4468	8.9653		154	45.2303	4.64384		154	64.125	59.8661		154	36.7498	40.3956
155	60.018	6.5145		155	46.9197	4.42053		155	83.5075	57.548		155	58.0539	19.1764
156	27.3358	13.5872		156	36	5.66667		156	84.6667	57.3333		156	27.3055	11.2338
157	59.407	20.0357		157	41.0932	5.66667		157	76.2692	41.7914		157	8.81892	14.2483
158	75.2025	6.28239		158	56.5289	4.76976		158	72.0859	30.834		158	4.88774	17.1978
159	81.5069	3.6088		159	73.1137	3.29515		159	84.8781	13.9243		159	4.85175	56.6036
160	85.1637	4.33016		160	66.9673	6.38791		160	76.9218	7.5632		160	12.6106	70.8124
161	85.4713	5.15903		161	67.771	12.2385		161	85.473	6.94603		161	21.7284	37.1721
162	85.6933	5.28014		162	51.6231	26.2314		162	86.6667	9.33333		162	24.8176	13.9522
163	85.7876	4.81767		163	43.6877	47.3328		163	54.3837	7.76402		163	21.0285	19.2247
164	85.3604	4.27196		164	37.1905	61.5658		164	44.0597	8.18856		164	9.57711	32.1335
165	82.7686	3.20035		165	27.6993	68.8857		165	16.4266	8.87067		165	9.43595	14.1298
166	59.8344	3.73263		166	30.0223	70.6617		166	24.4678	6.6081		166	22.9949	13.0342
167	33.7503	4.65309		167	34.2105	75.671		167	24.216	8.11731		167	18.6522	10.4402
168	72.991	3.95986		168	36.8281	80.38		168	20.2444	9.00529		168	37.6327	6.38247
169	20.7016	2.8414		169	28.2533	87.4213		169	15.3176	6.65881		169	57.2713	13.2439
170	5.33333	2.66667		170	21.4688	78.538		170	15.5383	7.82098		170	64.0155	36.0178
171	4.79423	2.48715		171	30	52.4962		171	18.1622	11.8079		171	51.9038	69.7276
172	2.75036	1.74546		172	30	23.6667		172	17.3399	11.4576		172	68.4016	67.8828
173	2.17356	1.8126		173	54.7008	23.6667		173	44.4902	15.1198		173	65.9648	51.1882
174	2.42556	2.3098		174	66.5737	14.0938		174	56.6667	16.3333		174	31.3897	44.7586
175	5.77929	4.42448		175	62.5111	12.0264		175	54.6085	19.8782		175	28.1878	39.1845
176	27.5909	9.43026		176	67.0123	14.6844		176	57.6777	28.1645		176	14.1357	52.2435
177	19.855	12.6892		177	76.6659	18.8108		177	66.0268	24.8409		177	6.33333	62.6667
178	24.7318	25.3283		178	80.6082	26.094		178	77.3518	18.095		178	4.76052	42.0453
179	58.1644	33.502		179	79.6389	23.4544		179	80.8821	10.691		179	3.81691	16.6936
180	72.5041	50.2698		180	77.1494	22.8952		180	83.6424	9.08267		180	17.3544	56.2034
181	33.3074	68.8136		181	81.5192	28.3109		181	85.0325	8.42479		181	13.8874	72.239
182	15.179	78.8595		182	64.7357	35.5846		182	60.9249	7.28148		182	35.8074	75.74
183	20.8375	77.7241		183	61.7762	53.0971		183	21.9887	6.57985		183	41.7611	74.4813
184	13.612	66.1686		184	54.3433	65.2157		184	19.564	9.69807		184	26.4935	68.5469
185	12.6062	42.2979		185	40.8431	76.4178		185	14.351	13.2455		185	29.1964	46.3562
186	2.29932	68.7188		186	55.6726	81.4827		186	9.01365	14.8181		186	14.5821	25.3121
187	6.20952	81.8623		187	60.6127	73.978		187	6.66425	12.8942		187	19.4349	27.3659
188	2.4381	69.9833		188	57.2286	63.0759		188	12.205	20.4505		188	17.5016	24.9872
189	3.73066	33.3157		189	42.2021	61.0381		189	8.46372	24.0619		189	16.2626	17.953
190	4.64656	9.77536		190	25.2298	61.0314		190	7.74704	13.3574		190	11.7884	19.6529
191	4.27169	4.48987		191	28.0507	44.5501		191	9.11096	5.75873		191	15.0326	19.7634
192	6.39047	3.36825		192	31.4938	18.6028		192	14.0275	4.78841		192	16.978	20.8362
193	3.16277	3.35057		193	42.9078	10.7704		193	13.5262	4.09645		193	10.3372	30.7038
194	9.2846	4.02313		194	33.6492	13.8401		194	15.2264	4.17521		194	23.9131	38.4853
195	12.1245	5.23367		195	32.6783	7.55873		195	35.7767	8.54007		195	59.2406	18.5613
196	45.0081	5.55009		196	18.9287	6.75291		196	19.4859	34.868		196	27.5962	23.3864
197	20.7828	4.63562		197	12.8805	6.14226		197	27.0242	66.6339		197	3.33333	12.3333
198	17.0111	4.15079		198	19.4662	7.04303		198	42.7715	88.9587		198	5.81698	11.6472
199	22.6011	5.37989		199	18.3244	11.3904		199	24.8996	71.0117		199	23.4539	8.67669
200	59.7989	5.82011		200	21.6977	18.088		200	24.5373	52.8509		200	26.3589	13.755
201	51.8039	4.83674		201	36.8484	27.4708		201	28.7876	39.9476		201	12.7708	45.667
202	28.1168	3.35026		202	37.5593	35.3236		202	29.7886	64.2805		202	36.3069	63.8104
203	5.45299	3.60931		203	32.9378	28.5862		203	54.3386	62.91		203	45.081	77.3211
204	5.65939	4.22698		204	20.4692	18.2333		204	76.5333	82.8074		204	58.0018	75.2523
205	8.16611	4.73463		205	21.6369	7.12317		205	62.9606	84.6284		205	56.7185	72.7048
206	3.92026	6.54021		206	27.0537	3.63471		206	45.8322	83.1935		206	51.9361	72.0609
207	3.9246	9.65437		207	36.3445	3.03302		207	37.9615	70.5393		207	15.5738	67.3769
208	16.7041	13.868		208	32.6316	3.92203		208	41.4126	58.1297		208	18.763	74.194
209	26.7429	9.95556		209	27.4497	9.17595		209	51.1102	46.8158		209	25.0013	54.5957
210	16.055	7.56402		210	26.0074	6.69939		210	53.8313	37.7792		210	16.7062	34.4671
211	2.04625	8.20768		211	32.6918	7.05661		211	55.2399	52.4		211	18.5211	19.1481
212	4.2634	5.58467		212	40.4335	6.87492		212	38.0491	84.7016		212	15.0667	12.7568
213	5.95091	5.06994		213	35.7471	7.8192		213	19.8855	93.6635		213	13.2126	11.8304
214	12.8844	4.72895		214	30.2513	9.94053		214	15.3538	95.2113		214	9.88235	16.2654
215	9.47797	4.18579		215	37.1005	11.2924		215	7.66667	91.3333		215	3.83391	20.1615
216	25.8076	4.61115		216	32.4425	15.9755		216	7.71117	91.2957		216	4.04813	12.5104
217	62.7979	3.5361		217	45.1464	14.1152		217	11.3306	80.39		217	11.9662	9.74967
218	69	3.33333		218	56.7333	9.65503		218	12.1874	47.9131		218	18.6292	12.1816
219	64.3426	3.50121		219	67.7278	8.56667		219	11.9561	13.3971		219	17.1894	29.7692
220	61.5983	3.12421		220	65.1191	6.53507		220	14.2359	4.88591		220	23.5529	80.4588
221	74.0971	3.3897		221	65.5895	9.39519		221	9.66314	3.13404		221	22.7029	90.9455
222	83.1607	4.71673		222	63.1642	26.2632		222	6.59671	3.39272		222	67.8862	95.5176
223	84.7792	5.71184		223	57.2595	43.6639		223	5	2.97311		223	29.6831	87.894
224	84.5229	3.94651		224	57.4381	37.472		224	7.51868	2.77317		224	60.4933	84.784
225	83.7624	3.70234		225	58.7558	22.5556		225	17.2725	2.99578		225	80.6212	79.3693
226	82.8698	3.10159		226	56.111	19.9796		226	25.7611	2.88816		226	79.5403	75.8736
227	74.4805	2.84421		227	50.2313	25.4482		227	37.0246	2.76188		227	83.6823	84.1527
228	47.5397	2.37381		228	52.6081	20.4885		228	29.0257	2.54441		228	82.6406	84.6566
229	57.6508	3.13214		229	33.7333	17.8549		229	18.9688	2.54939		229	54.4893	66.8941
230	78.8832	2.87642		230	30.1198	48.9048		230	23.282	2.65911		230	38.3968	36.078
231	81.6941	2.76825		231	30	39.6558		231	23.7869	2.24466		231	84.9079	55.0063
232	80.8116	3.61588		232	19.1303	29.6667		232	60.5297	2.50343		232	85.0854	47.2091
233	84.2405	5.2032		233	20.2583	37.9272		233	73.3333	2.49557		233	85.125	32.2151
234	81.5717	7.65675		234	12.7264	45.672		234	73.3333	2.33333		234	84.491	19.1123
235	72.3069	9.40212		235	30.0062	30.0866		235	57.6351	2.33333		235	83.7247	10.6265
236	65.3102	7.96576		236	18.1438	5.5762		236	31.1518	3.85681		236	82.5585	7.73577
237	29.1238	5.80119		237	27.2231	14.3024		237	14.5647	6.65325		237	82.5868	9.16879
238	19.3397	5.45873		238	39.3879	13.5755		238	6.7596	11.0003		238	83.2168	16.1737
239	17.2811	6.76244		239	56.4006	16.0286		239	8.57016	13.5619		239	81.4186	25.7443
240	19.0049	13.6737		240	63.027	27.742		240	9.76789	12.6923		240	60.4347	53.7413
241	22.8915	4.87633		241	59.7655	32.9946		241	6.10924	11.2661		241	33.7884	87.524
242	52.9477	1.29043		242	58.1284	31.6731		242	6.69337	20.116		242	49.1517	86.6118
243	60.6635	1.33334		243	52.4115	31.9039		243	8.94618	46.5048		243	8.92055	78.4552
244	60.4072	8.182		244	45.6127	60.4364		244	10.1303	75.9557		244	23.6571	47.6835
245	34.5443	2.8279		245	31.2263	66.1289		245	14.2865	75.7248		245	35.4407	9.19743
246	2.66667	2.9762		246	27.7266	41.7119		246	10.7051	86.6901		246	25.0267	7.68872
247	3.89224	62.6072		247	50.3304	16.178		247	5.52288	94.4301		247	10.2955	5.29901
248	5.94145	19.2289		248	39.2577	8.75313		248	4.37865	96.3333		248	4.91673	4.84888
249	3.18873	4.76762		249	37.0849	10.1775		249	12.5105	89.3431		249	3.78104	9.5711
250	10.9779	6.75284		250	49.0596	10.353		250	13.4505	87.7384		250	4.82801	9.70966
251	14.6344	7.64684		251	55.0808	10.4669		251	12	87.4925		251	23.2115	18.7724
252	17.0803	13.8217		252	45.2834	13.4631		252	12.6743	79.4662		252	8.43159	46.8194
253	17.5934	15.7287		253	51.0257	10.6465		253	16.9851	72.2794		253	3.84006	43.6483
254	20.1371	21.3506		254	51.7099	13.6626		254	21.0689	64.1742		254	7.32734	24.3176
255	41.6239	12.5686		255	46.6259	17.1076		255	25.0419	37.9262		255	41.1041	24.2764
256	43.7577	5.47665		256	44.7479	29.1176		256	7.62152	55.258		256	69.0174	48.8225
257	42.3052	6		257	23.797	30.2979		257	10.0783	60.3892		257	76.9803	74.2834
258	17.9422	6		258	23.4788	36.1135		258	15.9766	77.7873		258	75.6425	69.0216
259	3.84296	2.81215		259	28.6185	42.4564		259	17.9174	44.4921		259	70.6546	64.3568
260	18.0773	3.00964		260	34.8048	46.3663		260	15.3739	21.316		260	67.7934	64.2872
261	2.7762	6		261	22.3588	35.7842		261	11.3333	16.3333		261	55.3721	61.2056
262	3.59186	5.95986		262	20.8039	32.5517		262	9.8846	14.6776		262	27.1162	57.8662
263	3.61003	18.972		263	21.3333	23.2813		263	5.88187	9.92982		263	10.3968	1.59853
Fig. 4g
Control				aT-sEVs
Distance (Pixel)	PD-L1	CD63		Distance (Pixel)	PD-L1	CD63
1	6.38667	1.93333		1	5.59259	0.888889
2	8.46667	2		2	4.33334	1.33333
3	8.33333	2.4		3	10.206	1.32176
4	5.13333	4.33333		4	9.51852	0.962963
5	3.33333	6.33333		5	9.53189	1
6	11.1467	5.33333		6	4.92799	1.12757
7	11.16	5.69333		7	2.375	1.66667
8	5.2	3.46667		8	10.3333	1.66667
9	5.06667	2.46667		9	13.4815	1.11111
10	2.66667	3		10	5.69444	0.87037
11	2.93333	3.22667		11	16.0134	1.49717
12	2.73333	2.92		12	6.85597	5.07819
13	2.33333	2.93333		13	7.33334	7
14	12.1333	3.53333		14	86.7408	8.18519
15	51.3333	5.66667		15	86.1831	9.29604
16	65.64	4.37333		16	87.3333	14.3333
17	73.2533	2.50667		17	86.2963	66.5741
18	78.8	3.2		18	86	85
19	83.9067	3.56		19	86	65.8889
20	85.6667	2		20	84.963	27.2593
21	85.4	10		21	66.6109	28.5957
22	85.4	22.7333		22	45.8889	30.8472
23	85.6267	62.4267		23	32.0947	9.12577
24	85.16	81.1867		24	36.4558	3.95576
25	85.3333	83.3333		25	55	2.22917
26	85.1867	76.8933		26	31.4074	4.88889
27	85.3333	75.3333		27	23.4583	5.26157
28	85.0667	62.4		28	25.2222	2.7963
29	57.4133	30.84		29	39.7567	1.55967
30	46	13.3333		30	44.5926	0.407407
31	17.3333	7.33333		31	20.6667	0.555556
32	13.9868	3.47195		32	28.287	0.787037
33	33.2432	2.57354		33	64.6006	0.850566
34	24.3693	3.66722		34	73.125	0.75
35	8.21782	3.86139		35	82.9172	1.40432
36	6.66667	2		36	85	1.07407
37	8.56766	10.2376		37	81.3333	0.777778
38	31.0187	11.3859		38	59.3302	0.430041
39	53.6205	8.9868		39	40.1937	1.85597
40	74.5314	5.81848		40	45.4074	33.537
41	70.1133	2.98729		41	80.5602	85
42	74.2468	1.87139		42	82.7757	85
43	63.9505	2.17822		43	85	85
44	45.6601	2.74587		44	81.3704	69.4444
45	11.8647	2.9571		45	53.0039	36.0522
46	7.44845	2.73336		46	55.9722	9.79167
47	9.75862	3.8424		47	72.4239	14.9272
48	8.0531	3.7167		48	26.037	18
49	5.76568	32.165		49	30.4607	63.7037
50	5.66667	62.0792		50	60.3194	85.2454
51	6.28383	52.9274		51	71.2742	85.3333
52	3.0132	42.7789		52	74	85.3333
53	4.53135	3.68977		53	24.6667	1
54	5.54318	4.68189		54	34.4943	0.563218
55	4.45512	4.14633		55	63.1149	0.505747
56	11.0185	2.46695		56	85	0.666667
57	8	1		57	80.7558	0.659532
58	6.81188	1		58	39.5814	0.71304
59	6.17619	1.06931		59	7.73563	1.57471
60	8.9919	1.8772		60	3.71423	7.16251
61	19.9821	2.53041		61	4.83908	13.3908
62	24	3		62	3.06897	3.02299
63	23.5776	2.89439		63	2.66667	1.77012
64	31.7535	2.30628		64	2.66667	6.05232
65	64.3094	2.59736		65	3.06025	2.6849
66	79.7085	3.776		66	3.70908	3.58819
67	79.3498	3.35313		67	11.5632	1.91954
68	72.5709	2.66007		68	17	1.66667
69	55.8383	2.40264		69	14.258	1.46136
70	36.9513	3.14521		70	3.95402	0.72612
71	22.3993	3.63366		71	2.90567	0.538644
72	27.3501	2.91256		72	1.78161	0.609195
73	31.7109	4.9685		73	2.06896	1
74	16.8346	4.8608		74	8.83908	1
75	13.8218	17.6304		75	12.3956	1.1744
76	25.1914	28.8977		76	2.47602	0.666667
77	71.8713	9.46535		77	1.36782	0.666667
78	85.4951	4.63295		78	1	0.666667
79	84.1221	2.18152		79	1.03329	0.671819
80	70.7987	3.33663		80	5.16568	0.785573
81	37.1749	14.2673		81	32.656	0.99128
82	29.7822	30.7426		82	80.3333	2.66667
83	33.7816	27.4368		83	83.3908	1.57471
84	26.4509	10.3791		84	85	1
85	7.37294	4.10891		85	85	3.48276
86	5.66667	4		86	85	62.7162
87	6.11558	3.29928		87	81.0365	75.8906
88	7.00712	2.98379		88	72.5862	57.9425
89	5.10146	3.28683		89	27.2354	4.42489
90	6.46865	3.17822		90	1.11494	1.31035
91	4.35644	5.07921		91	2.37931	1.05747
92	6.84488	4.89109		92	1.74713	1
93	9.12211	4.76238		93	6.49742	1.20135
94	21.7732	5.23377		94	4.7392	0.632184
95	15.5143	4.73901		95	1.22988	0.37931
96	10.6469	4.42574		96	1.28736	0.333333
97	9.16832	5.44224		97	2.37931	0.333333
98	8.45466	6.89158		98	1.74316	0.196195
99	6.91978	13.1331		99	1.32977	0.004756
100	4.66667	57.2508		100	2.59532	0.045184
101	4.17544	45.5982		101	3.63218	0.137931
102	28.1998	38.2721		102	4.86207	0.402299
103	54.6502	4.31683		103	3.98851	0.83908
104	28.3927	4.05941		104	2.6409	0.497424
105	30.4224	6.25743		105	1	0.346017
106	36.3384	9.46041		106	1	0.333333
107	29.3278	7.29585		107	1	0.333333
108	32.4995	2.91664		108	5.71542	0.341657
109	17.3333	2.66667		109	19.6437	1.12366
110	15.3597	3.72937		110	18.3979	2.54697
111	11.0078	4.69911		111	15.6667	1
112	11.3333	7		112	9.66667	0.666667
113	48.3333	2		113	33.4598	0.804598
114	48.3333	2		114	27.5697	0.670498
115	53.4624	3.13262		115	21.7658	1.99009
116	55.0108	2.8172		116	52.6227	2.19606
117	41.2545	2.88172		117	36.2874	2.5977
118	42.8423	2.12186		118	26.6251	1.5759
119	81.6667	2.33333		119	12.2287	0.740256
120	81.3441	2.26882		120	8.66667	0.333333
121	80.1936	2.03584		121	9.52874	0.333333
122	81.129	1.32258		122	14.55	0.725195
123	62.5555	1.66667		123	3.90739	1.00925
124	57.6237	1.78495		124	2.66468	0.402299
125	78.8925	0.795699		125	3.04598	0.586207
126	76.7491	1.91398		126	3.41062	0.534417
127	57.3441	2.17921		127	2.83908	0.333333
128	14.6667	2.33333		128	2.50958	1.91954
129	9.11111	2.11111		129	2.78161	3.25287
130	3.88172	1.7957		130	14.7039	1.84344
131	2.33333	1.43011		131	26.7192	1.20346
132	6.84229	2.10036		132	12.0832	1.58264
133	18.8459	2.40502		133	9.1954	3.75862
134	29.6667	3		134	6.95402	4.62069
135	41.0502	4.46237		135	2.27296	4.78201
136	74.3763	4.41936		136	6.98216	2.64804
137	51.871	5.4086		137	8.66667	1.66667
138	22.8889	3.44444		138	7.85441	1.26054
139	14.8495	3.41219		139	19.1308	0.599683
140	13.2688	2.64516		140	48.6299	0.6413
141	19.4516	2.15054		141	74	1.33333
142	19.9713	1.88889		142	72.6615	5.6413
143	25.6667	1.66667		143	63.5378	30.7112
144	19	1.88889		144	22.4559	59.2699
145	66.6237	2.57348		145	5.34483	45.7289
146	58.5376	1.51613		146	5	32.6667
147	30.6667	1		147	11.7739	54.8123
148	49	2.66667		148	26.3103	39.8506
149	85.4301	6		149	26.2069	22.3678
150	86	80		150	21.3661	7.1082
151	85.8495	65.7706		151	24.5105	2.04043
152	86.3441	10.9498		152	14.8388	2.51843
153	85.7957	3.8172		153	1.09195	2.5977
154	85.4444	2.77778		154	1	2.43678
155	85.3656	2.22581		155	1.0613	1
156	85.6129	3.95699		156	2.00885	1.27586
157	84.7563	9.48029		157	1.06976	18.4645
158	83.2079	16.1075		158	1.04598	31.3448
159	78	7.33333		159	3.11772	23.0462
160	78	7.33333		160	8.04994	5.45065
161	47.0824	7.2509		161	6.04598	2.57471
162	20.4624	5.76344		162	11.7124	1.942
163	15.0896	4.09677		163	11.6207	1.72414
164	18.4946	4.73118		164	33.4674	9.59387
165	17.3333	6		165	59	32
166	14.9247	5.56989		166	43.2568	32.2965
167	9.66667	4.44444		167	24.5947	49.0739
168	18.6882	8.12903		168	6.73761	30.1793
169	52.2222	7.11111		169	5.68252	7.03448
170	47.5161	4.87097		170	7.33333	1.66667
171	40.6989	3.0215		171	5.57828	1.40085
172	16.828	3		172	12.3496	1.07769
173	7.82079	3.3405		173	24.3333	1.33333
174	11.6667	3.66667		174	41.069	1.43295
175	6.11111	2.33333		175	74.0789	1.48751
176	4.91398	1.89247		176	60.337	0.819263
177	5.94624	2		177	68.8046	0.666667
178	11.7455	2.4086		178	68.977	2.21839
179	11.4588	2.55556		179	80.7643	2.94676
180	6.33333	3		180	85	25.249
181	6.8853	2.46237		181	81.9425	66.954
182	5.66667	2.30107		182	80.3333	85
183	5.66667	4.03226		183	39.8326	58.6227
184	45.8889	2.77778		184	2.52675	20.6615
185	61.5125	2.10036		185	2.58621	15.7816
186	39.6559	2.60215		186	4.99049	8.82746
187	28.7814	2.03584		187	2.42529	1.37574
188	37.8387	2.3871		188	3.06262	1.36359
189	41.3333	2.66667		189	2.39041	1.0074
190	24.1362	2.43011		190	2.33333	1
191	9.01075	3.2509		191	2.33333	1.98084
192	49.0968	19.129		192	4.84569	14.3409
193	78	29.6667		193	10.5303	21.2675
194	61.1828	39.681		194	9.03448	15.7012
195	67.7312	64.3118		195	9.08918	13.0522
196	49.2401	42.405		196	14.6203	1.79627
197	20.9857	14.0502		197	34.4138	3.06896
198	10	15		198	28.3808	7.98692
199	25.6667	2.33333		199	71.6667	6
200	59.0532	2.35839		200	80.3333	1
201	82.6667	2.66667		201	67.9808	3.10897
202	68.9218	3.57139		202	66.6667	3.33333
203	53.2616	7.46025		203	55.2097	16.8341
204	22.9928	4.9351		204	38.5917	31.5661
205	3.06977	2		205	61.8121	60.8306
206	2.66667	2		206	85	80.2692
207	3.85271	2		207	83.6668	83.6859
208	9.11367	2.01379		208	82.4872	79.3393
209	24.2994	2.89922		209	80.4231	85
210	60.2859	5.43068		210	80	85
211	56.3333	8.5814		211	72.1667	85
212	56.3333	9		212	56.2091	66.6252
213	63.7537	10.5754		213	25.7917	23.625
214	65.8229	7.22336		214	12.1795	20.5385
215	36.8825	3.41121		215	8.29228	7.97954
216	41.6667	2.17829		216	19.288	2.6568
217	37.7597	2.06202		217	27.6082	1.6769
218	22.376	2.3062		218	6.47436	3.29487
219	27.0294	3.2066		219	12.0897	3.5641
220	36.7197	3.41329		220	54.4872	5.48718
221	22.0775	2.10853		221	57.8773	13.6119
222	18.3333	2		222	20.7239	37.2599
223	40.6742	4.05066		223	4.53846	35.7564
224	28.7501	2.48783		224	15.0217	42.5582
225	14.6614	2.35551		225	7.87179	75.3077
226	9.77871	2.67875		226	7.33333	85
227	9.11628	3.8062		227	8.94872	85
228	8.43023	3.51163		228	17.288	67.9112
229	7.29602	1.96178		229	29.1885	67.0827
230	8.2276	2.10456		230	72.7949	28.8974
231	10.1318	2.13953		231	60.2461	14.7639
232	20.0161	2.18542		232	36.1677	0.966469
233	12.0443	2.90139		233	5.8072	0.632273
234	33.7946	3		234	2.66667	0.666667
235	33.3256	3.32306		235	2.66667	0.666667
236	8	2.74419		236	25.2821	3.35897
237	18.0465	2.66667		237	66.2422	10.8593
238	51.9186	4.56589		238	85	19.6795
239	63.5271	8.4186		239	84.1875	24.875
240	20.7899	7.52244		240	83.6331	32.6312
241	15.6234	2.79845		241	58.6142	52.1472
242	17.3333	1.66667		242	28.4467	39.215
243	22.6532	3.57364		243	13.3333	14.3333
244	47.1008	7.18217		244	5.12821	6.64103
245	72.3211	9.19704		245	5.80769	2.53846
246	64.3953	9.53488		246	5.01825	1.68738
247	68.1915	8.34884		247	2.8782	1.28205
248	82.9445	5.2112		248	13.1499	1.14596
249	72.505	4.68253		249	43.827	1.01282
250	63.2829	6.36046		250	55	0.666667
251	31.0155	8.93023		251	50.0641	0.698718
252	34.3876	27.5892		252	3.66667	1
253	64.4638	32.1323		253	2.33333	4.15151
254	85	25.9147		254	2.33333	2.18687
255	85	27.3333		255	1.20202	1
256	84.2636	20.5581		256	2.40909	1.05785
257	49.7144	9.49558		257	17.2002	1.97827
258	16.4766	10.3581		258	21.5112	2.33333
259	5.12854	9.0795		259	27.6557	14.5647
260	13.2132	9.22868		260	37.697	21.7222
261	16.6667	9.33333		261	28.9189	70.3315
262	15.2939	19.401		262	6.19972	84.1226
263	8.6353	60.232		263	2.61616	85.0184
264	18.5061	22.5432		264	3.83333	85
265	31.7597	10.2093		265	15.303	85
266	39.5116	5		266	55.3283	63.4913
267	53.4496	5		267	74.8699	21.3333
268	47.1287	2.96782		268	74.8485	10.6515
269	25.6591	1.98053		269	33.6394	3.53903
270	7.24806	1.70543		270	7.44383	7.87328
271	6.66667	1.66667		271	20.3884	7.66667
272	7.84658	2.70903		272	35.6667	3.58678
273	8.57581	4.76762		273	54.2525	6.03773
274	30.2079	6.75284		274	58.3182	15.6364
275	34.702	7.64684		275	50.5556	24.8092
276	15.907	13.8217		276	54.4542	3.55556
277	14.093	15.7287		277	25.551	4.75253
278	13.6371	21.3506		278	38.8398	46.7273
279	8.02885	12.5686		279	46.4748	46.9798
280	8.40707	5.47665		280	42.1818	39.9259
281	8	6		281	17.2914	28.7431
282	8	6		282	7.89585	16.9899
283	8.20768	2.81215		283	3.57576	16.8032
284	8.95214	3.00964		284	2.66667	8.5
285	4.66667	6		285	10.745	7.34343
Fig. 4h
CAL27 cell-derived sEV PD-L1 (%)			Relative flow intensity (RFI) of CAL27 cell-derived sEV PD-L1
Control	aT-sEVs		Control	aT-sEVs
14.5	33		1895	3865
16.6	37.8		1698	3432
15.2	32.1		2054	3765
Fig. 4i
PD-L1
HRS
TSG101
GAPDH
Grey value (PD-L1 in WCL)				% of Control (mean of Control)
Control		aT-sEVs		Control		aT-sEVs
n1	366354	n1	81731	n1	100	n1	22.3093
n2	324525	n2	74564	n2	100	n2	22.9764
n3	364548	n3	97875	n3	100	n3	26.8483
Grey value (PD-L1 in sEVs)				% of Control (mean of Control)
Control		aT-sEVs		Control		aT-sEVs
n1	1083286	n1	2656530	n1	100	n1	245.229
n2	986534	n2	2394563	n2	100	n2	242.725
n3	896354	n3	2164344	n3	100	n3	241.461

## Sheet: Fig. 5
Fig. 5a
Fig. 5b				Fig. 5c
CAL27 cell-derived sEV PD-L1 (%)					Abundance of protein					Abundance of protein (Relative to control)
Control	IFN-γ	aT-sEVs		Sample ID	ICAM-1	HLA-B	HLA-C	CD47	EGFR	ICAM-1	HLA-B	HLA-C	CD47	EGFR
15.1	28.1	28.5		Control	53410.6	17998.8	33569.6	72610	40011.2	1	1	1	1	1
12.4	25.8	29.6		IFN-γ	100399	33275.2	45242.6	90291.1	39147.4	1.87976	1.84875	1.34773	1.24351	0.97841
10.4	34.4	36.4		aT-sEVs	126590	27007.1	41120.5	159759	44433.9	2.37014	1.5005	1.22493	2.20023	1.11054
Fig. 5d
Relative flow intensity (RFI) of CAL27 cell-derived sEV ICAM-1
Control	IFN-γ	aT-sEVs	aT-sEV-IgG	aT-sEV-PD-1-CD80-Ab
594	1082	1452	1265	617
710	1010	1337	1436	531
604	1092	1365	1413	529
Fig. 5e
	Abundance of protein							Abundance of protein (Relative to control)
Sample ID	PD-L1	TAP1	HLA-A	HLA-B	HLA-C	ICAM-1	EGFR	PD-L1	TAP1	HLA-A	HLA-B	HLA-C	ICAM1	EGFR
Control	41947.5	78163.5	74699.1	29338	42382.6	501725	289077	1	1	1	1	1	1	1
IFN-γ	76294.5	119708	147883	40112.1	88425.6	810762	283423	1.81881	1.53151	1.97971	1.36724	2.08636	1.61595	1.01995
aT-sEVs	16953.4	36750.9	49723.8	18855.2	23860.6	293330	287025	0.404157	0.470179	0.665654	0.642689	0.56298	0.584643	1.00715
Fig. 5f
Mean fluorescence intensity (MFI) of membrane ICAM-1 (mICAM-1) on CAL27 cells
Control	IFN-γ	Control	aT-sEVs
2233	3434	2134	1232
2054	3876	2435	1433
2343	3654	2322	1043
Fig. 5g
Mean fluorescence intensity (MFI) of membrane MHC-I (mMHC-I) on CAL27 cells
Control	IFN-γ	Control	aT-sEVs
5434	8976	6375	4546
6545	10344	7708	4294
6745	8654	6829	4700
Fig. 5h
Mean fluorescence intensity (MFI) of membrane PD-L1 (mPD-L1) on CAL27 cells
IFN-γ	IFN-γ + aT-sEVs
3434	2243
3285	2315
2980	2422
Mean fluorescence intensity (MFI) of membrane MHC-I (mMHC-I) on CAL27 cells
IFN-γ	IFN-γ + aT-sEVs
7543	5674
8544	6899
8934	6054
Mean fluorescence intensity (MFI) of membrane ICAM-1 (mICAM-1) on CAL27 cells
IFN-γ	IFN-γ + aT-sEVs
2435	1724
2387	1653
2784	1876

## Sheet: Fig. 6
Fig. 6a					Fig. 6c
	Ontology	Description	P value	Count
GO:0006904	BP	Vesicle docking involved in exocytosis	0.038737	11
GO:0048193	BP	Golgi vesicle transport	1.03751e-06	72
GO:0000075	BP	Cell cycle checkpoint	6.57845e-05	45
GO:0061951	BP	Establishment of protein localization to plasma membrane	0.00043032	18
GO:0006892	BP	Post-Golgi vesicle-mediated transport	0.000642874	25
GO:0044839	BP	Cell cycle G2/M phase transition	0.000742351	49
GO:1901987	BP	Regulation of cell cycle phase transition	0.000854167	76
GO:0044784	BP	Metaphase/anaphase transition of cell cycle	0.0013121	17
GO:0044743	BP	Protein transmembrane import into intracellular organelle	0.000238054	10
GO:0071806	BP	Protein transmembrane transport	0.00255757	14
Fig. 6b
	Protein abundance		Protein abundance (Relative to conrol)
	Control	aT-sEVs	Control	aT-sEVs
HRS	23300	6900	1	0.296137
STAM-1	3980	3930	1	0.987437
STAM-2	12600	3880	1	0.307937
TSG101	13700	10600	1	0.773723
VPS28	10200	7560	1	0.741176
VPS37A	1350	788	1	0.583704
VPS37B	4630	2590	1	0.559395
UBAP1	2550	229	1	0.0898039
EEA1	57200	81400	1	1.42308
RAB5B	4050	5270	1	1.30123
RAB7A	144000	177000	1	1.22917
RAB27A	3030	3690	1	1.21782
Fig. 6e								Fig. 6f
Relative flow intensity (RFI) of CAL27 cell-derived sEV PD-L1
Control			aT-sEVs
shCTL	shHRS#1	shHRS#2	shCTL	shHRS#1	shHRS#2
2564	1534	1822	4732	1674	1898
2465	1482	1512	4564	1488	1682
2377	1376	1437	4876	1553	1903
Fig. 6g
Sample ID	Mean fluorescence intensity (RFI) of B16F10 cell-derived sEV PD-L1
	Cas9-vector		Cas9-Hrs
	Control	aT-sEVs	Control	aT-sEVs
n1	2043	3472	987	1176
n2	2343	2897	1034	1543
n3	1562	3633	1452	1245
n4	2156	4356	1735	2678
n5	2235	2676	1354	1546
n6	1433	2896	1344	1632
Fig. 6i
		B16F10-Cas9-vector												B16F10-Cas9-Hrs
		Control mice						aT-sEVs treated mice						Control mice						aT-sEVs treated mice
		n1	n2	n3	n4	n5	n6	n1	n2	n3	n4	n5	n6	n1	n2	n3	n4	n5	n6	n1	n2	n3	n4	n5	n6
Day 10	Length (mm)	2.24	2.54	2.16	3.12	3.49	2.85	2.43	3.23	4.87	3.14	4.2	3.15	2.65	3.26	3.14	3.05	3.34	3.17	3.28	3.35	3.54	3.06	2.86	3.34
	Width (mm)	2.04	1.58	2.04	2.88	3.15	2.65	2.31	2.67	3.65	3.04	3.69	2.86	2.34	2.57	2.66	2.67	2.93	3.04	2.74	3.07	2.86	3.04	2.83	2.68
	Volume (mm3)	4.66099	3.17043	4.49453	12.9393	17.3148	10.0071	6.48336	11.5132	32.4403	14.5093	28.5938	12.8829	7.25517	10.766	11.1087	10.8716	14.3368	14.6479	12.3125	15.7867	14.4779	14.1396	11.4527	11.9946
Day 12	Length (mm)	3.43	3.23	3.16	3.86	4.26	3.56	3.93	4.67	5.23	5.25	5.83	4.54	3.56	4.23	4.05	4.12	4.34	5.53	3.63	4.35	4.67	4.05	3.56	4.23
	Width (mm)	3.03	2.82	2.62	3.67	4.23	3.25	3.65	4.03	4.87	4.21	4.94	4.23	3.25	2.94	3.56	3.67	4.04	4.94	3.12	4.04	3.45	3.67	3.25	4.06
	Volume (mm3)	15.7452	12.8431	10.8458	25.995	38.1119	18.8012	26.1787	37.9225	62.0197	46.5258	71.1365	40.6169	18.8012	18.2812	25.664	27.7459	35.4179	67.476	17.6679	35.4995	27.7923	27.2745	18.8012	34.8628
Day 14	Length (mm)	4.32	3.87	4.68	4.54	5.43	4.65	5.23	5.45	5.58	6.46	7.24	6.34	4.65	5.34	5.06	5.06	5.08	5.15	4.35	5.46	5.67	5.34	4.68	5.65
	Width (mm)	4.03	3.35	4.32	4.34	5.32	4.34	4.23	5.04	5.04	5.43	6.03	5.56	4.34	4.3	4.02	4.54	5.04	5.06	3.87	5.03	4.54	4.56	4.56	5.23
	Volume (mm3)	35.0803	21.7155	43.67	42.7568	76.841	43.7928	46.7899	69.2194	70.8705	95.2362	131.626	97.9961	43.7928	49.3683	40.8858	52.1473	64.5201	65.9293	32.5748	69.0715	58.4339	55.5189	48.657	77.2719
Day 16	Length (mm)	6.23	5.94	5.65	5.64	6.47	6.34	6.43	7.84	7.45	6.74	7.03	7.46	6.23	6.45	6.65	6.76	6.87	6.87	5.45	6.76	6.89	6.65	6.43	6.45
	Width (mm)	6.04	5.64	5.43	5.65	6.34	5.66	5.73	6.49	6.43	6.12	6.36	6.54	5.87	4.46	5.23	5.68	5.15	5.65	5.43	6.04	6.23	5.63	6.23	6.04
	Volume (mm3)	113.64	94.4745	83.2948	90.0215	130.033	101.553	105.558	165.111	154.01	126.221	142.18	159.538	107.333	64.1504	90.9484	109.047	91.1048	109.654	80.3464	123.308	133.71	105.392	124.783	117.653
Day 18	Length (mm)	7.68	7.68	7.67	8.65	8.98	8.68	8.56	10.23	9.54	9.32	9.03	9.6	7.87	8.21	7.45	8.06	8.12	8.42	6.76	7.34	8.67	8.45	8.87	8.64
	Width (mm)	6.65	7.07	6.87	6.56	8.34	7.76	7.84	9.34	8.54	8.32	8.45	8.48	6.76	5.65	6.43	7.43	5.76	6.54	6.13	6.63	7.54	7.42	7.34	8.06
	Volume (mm3)	169.814	191.942	181	186.12	312.305	261.344	263.073	446.21	347.884	322.576	322.382	345.17	179.82	131.042	154.01	222.476	134.701	180.068	127.01	161.322	246.452	232.613	238.938	280.643
Day 20	Length (mm)	9.12	10.23	9.45	9.43	11.34	10.43	12.08	12.65	11.08	12.76	12.08	11.87	9.23	8.65	8.45	9.24	8.56	9.65	7.48	8.87	10.39	9.92	9.25	9.87
	Width (mm)	8.15	9.32	8.45	7.84	10.34	9.76	9.54	11.87	10.76	10.76	9.87	10.76	7.67	6.69	7.34	8.46	7.63	7.76	7.23	7.34	9.04	8.89	8.67	9.03
	Volume (mm3)	302.887	444.301	337.377	289.81	606.211	496.768	549.71	891.173	641.408	738.661	588.398	687.14	271.495	193.57	227.624	330.661	249.168	290.55	195.501	238.938	424.544	391.999	347.656	402.404
Day 22	Length (mm)	12.24	12.46	12.56	12.87	13.25	13.62	14.53	15.65	13.24	15.34	15.35	14.25	10.45	10.78	10.46	11.45	9.56	10.54	9.78	10.69	11.87	11.83	10.47	11.94
	Width (mm)	10.44	11.36	10.43	9.76	12.23	11.45	12.54	14.56	12.54	13.43	13.45	13.65	8.45	7.35	9.45	10.43	8.65	8.45	9.43	9.34	10.47	9.76	9.64	10.04
	Volume (mm3)	667.041	803.979	683.169	612.983	990.92	892.808	1142.43	1658.85	1041.01	1383.4	1388.43	1327.55	373.078	291.181	467.052	622.794	357.652	376.291	434.843	466.274	650.6	563.449	486.486	601.786
Day 24	Length (mm)	14.55	15.65	14.27	15.64	16.38	16.65	16.67	17.54	15.43	18.23	17.68	17.32	11.32	12.56	11.67	12.23	11.32	12.25	11.04	12.58	12.74	12.84	11.58	13.56
	Width (mm)	12.46	13.26	12.47	12.58	14.64	13.57	15.65	17.34	15.21	15.26	16.43	16.32	10.26	9.42	10.53	11.21	10.53	10.63	10.45	10.65	11.54	10.64	11.46	11.94
	Volume (mm3)	1129.46	1375.85	1109.5	1237.57	1755.36	1533.01	2041.43	2636.93	1784.82	2122.59	2386.31	2306.53	595.815	557.265	646.99	768.436	627.586	692.106	602.798	713.428	848.303	726.806	760.41	966.581

## Sheet: Fig. 7
Fig. 7a-7c
HNSCC patients	BOR	sEV PD-L1 (RFI)	sEV PD-1 (RFI)	sEV CD80 (RFI)		Cutoff of PD-L1 (RFI)	Sensitivity (%)	Specificity (%)		Cutoff of PD-1 (RFI)	Sensitivity (%)	Specificity (%)		Cutoff of CD80 (RFI)	Sensitivity (%)	Specificity (%)
n1	SD	6208	3506	2599		> 2878	100	8.333		> 1764	100	8.333		> 1964	100	8.333
n2	PD	9159	2580	5609		> 4228	100	16.67		> 1958	100	16.67		> 2114	100	16.67
n3	PD	5008	2098	3402		> 4989	100	25		> 2025	100	25		> 2179	100	25
n4	PD	9162	2685	5176		> 5186	90.91	25		> 2032	100	33.33		> 2189	100	33.33
n5	SD	7245	3003	2194		> 5393	90.91	33.33		> 2066	100	41.67		> 2240	90.91	33.33
n6	PD	7960	2636	3295		> 5445	90.91	41.67		> 2174	90.91	41.67		> 2379	90.91	41.67
n7	PD	10317	3285	5651		> 5581	90.91	50		> 2367	81.82	41.67		> 2535	90.91	50
n8	SD	8476	2250	3444		> 5951	90.91	58.33		> 2532	81.82	50		> 2627	81.82	50
n9	PD	8766	2943	3760		> 6567	81.82	58.33		> 2583	72.73	50		> 2657	81.82	58.33
n10	SD	8895	2972	3898		> 7086	81.82	66.67		> 2603	72.73	58.33		> 2856	81.82	66.67
n11	SD	8363	2727	4971		> 7289	72.73	66.67		> 2628	72.73	66.67		> 3174	81.82	75
n12	PR	9996	2903	4374		> 7555	72.73	75		> 2661	63.64	66.67		> 3349	72.73	75
n13	PR	2271	1633	3611		> 7868	72.73	83.33		> 2688	54.55	66.67		> 3423	63.64	75
n14	CR	4970	2842	2183		> 8162	63.64	83.33		> 2709	54.55	75		> 3528	54.55	75
n15	PR	7776	2744	1876		> 8420	54.55	83.33		> 2736	45.45	75		> 3686	54.55	83.33
n16	CR	6926	2619	5194		> 8621	45.45	83.33		> 2793	45.45	83.33		> 3829	45.45	83.33
n17	PR	5363	2020	2471		> 8831	36.36	83.33		> 2873	45.45	91.67		> 4136	36.36	83.33
n18	PR	5422	2033	3052		> 9027	27.27	83.33		> 2923	45.45	100		> 4673	36.36	91.67
n19	CR	5467	2690	2286		> 9161	18.18	83.33		> 2958	36.36	100		> 5074	27.27	91.67
n20	CR	3485	2586	2655		> 9346	9.091	83.33		> 2988	27.27	100		> 5185	18.18	91.67
n21	CR	5694	1895	2659		> 9763	9.091	91.67		> 3144	18.18	100		> 5402	18.18	100
n22	PR	7333	2483	2175		> 10157	9.091	100		> 3396	9.091	100		> 5630	9.091	100
n23	CR	9529	2030	2052
Fig. 7d
Importance score
TPS of PD-L1	IFN-γ	Tumour burden (TB)
0.0646667	0.00847222	-0.0341667
0.0623056	0.018	-0.0291111
0.0665	0.0193611	-0.0359722
0.0653889	0.0065	-0.0330278
0.0670556	0.0325278	-0.0201944
Fig. 7e
Sample ID	BOR	TPS of PD-L1 (%)
n1	PD	0.7
n2	SD	0.6
n3	CR	17.5
n4	PR	3.4
n5	CR	8.3
n6	PR	12.4

## Sheet: Fig. S2
Fig. S2a
	Circulating PD-1+ sEVs (%)			Circulating CD80+ sEVs (%)
Healthy donors	CD45+	CD144+	EPCAM+	CD45+	CD144+	EPCAM+
n1	86.275	3.92	0.53	87.6	1.43	1.23
n2	90.4	1.23	0.45	90.8	2.43	2.34
n3	86.5	2.43	0.32	86.5	3.45	3.2
n4	84.2	4.34	0.28	78.9	4.5	1.5
n5	83.1	1.67	0.45	79.5	3.2	3.5
n6	87.43	5.43	0.29	79.4	1.6	5.4
n7	76.54	4.67	0.92	76.4	2.54	1.3
n8	80.54	4.22	0.82	84.3	3.23	0.98
n9	69.44	8.43	0.35	90.4	4.5	0.13
n10	89.43	2.15	0.83	88.4	3.2	0.43
HNSCC patients	CD45+	CD144+	EPCAM+	CD45+	CD144+	EPCAM+
n1	89.06	1.23	0.76	69.8	1.23	4.55
n2	90.5	0.98	0.12	87.4	0.93	8.44
n3	88.7	2.34	0.15	78.6	2.32	9.23
n4	80.6	1.45	0.24	80.43	1.98	6.54
n5	79.65	2.33	0.32	86.5	3.24	2.3
n6	78.95	1.88	0.26	78.4	0.34	1.4
n7	93.2	3.44	0.19	76.5	0.89	0.9
n8	88.7	3.67	0.32	90.4	0.65	1.4
n9	79.7	6.33	0.44	88.6	2.34	6.5
n10	86.5	3.56	0.65	87.4	1.54	5.3
Fig. S2b
	Circulating sEVs (Z-score)						Circulating sEVs (Z-score)							Circulating sEVs (Importance score)
Healthy donors (HD)	CD8+PD-1+	CD3+PD-1+	CD4+PD-1+	CD19+PD-1+	CD11c+PD-1+	CD68+PD-1+	CD8+CD80+	CD3+CD80+	CD4+CD80+	CD68+CD80+	CD11c+CD80+	CD19+CD80+		CD8+PD-1+	CD3+PD-1+	CD4+PD-1+	CD19+PD-1+	CD11c+PD-1+	CD68+PD-1+
n1	-1.43901	-1.13714	-0.635562	0.393086	-1.00018	-2.27615	-2.9842	-2.16007	-0.509712	0.277928	-0.773269	-1.04496		0.226495	0.0691048	0.0373994	0.00799983	0.00049839	0.00295275
n2	-0.956593	-0.854206	-0.557554	0.762732	-0.76915	-2.39052	-2.10208	-1.85866	-0.792598	-1.00702	0.1539	-0.300625		0.223224	0.0798628	0.0349228	0.00733003	0.00409868	0.00239066
n3	-1.92142	-0.718889	0.088088	-0.136739	1.88766	-2.43499	-2.0435	-0.950355	0.331088	-0.625769	-0.0521375	-0.398564		0.219757	0.0767769	0.0358533	0.00482751	-0.00183768	-0.00326183
n4	-1.88926	-0.404517	0.652402	-0.284597	-0.0760698	0.131958	-1.59555	-1.11532	-0.221588	-0.837573	-0.206666	-0.692381		0.221588	0.0835112	0.0349963	0.00904698	0.00241477	-0.00163142
n5	-0.86011	-0.735291	-0.429753	-0.6296	-1.11569	-1.03079	-1.45772	-1.56743	-0.907848	-1.16234	-0.67025	-0.398564		0.213812	0.0839746	0.0365725	0.00530826	0.00213309	-0.00319177
n6	-1.66414	-1.15218	-0.404857	0.516302	1.77214	-0.369995	-0.492912	-0.968684	-0.871177	-0.484566	-0.515722	-0.594442
n7	-0.924432	-0.185823	0.187673	0.269871	0.0394436	-0.389057	-0.768572	-0.571554	-0.150866	-0.809332	0.308428	-0.594442		CD8+CD80+	CD3+CD80+	CD4+CD80+	CD68+CD80+	CD11c+CD80+	CD19+CD80+
n8	-0.763627	0.29257	0.685597	-0.789779	0.385984	-0.160318	0.678646	0.293985	-0.13777	-1.3459	1.18409	-0.79032		0.0617684	0.0380634	0.0378434	0.0159924	0.00289148	-0.0037443
n9	-0.120408	0.552268	0.785182	0.0234409	0.963551	0.824527	-0.217251	-0.12962	-0.0015652	-0.216281	0.1539	-0.202686		0.0557379	0.0440275	0.0364914	0.0181363	0.00437295	-0.0069485
n10	-1.34253	-1.58956	-1.20154	0.393086	0.27047	0.0620662	-0.527369	0.353046	0.85495	-0.0468379	1.33862	2.24579		0.0637007	0.0459638	0.0351285	0.0121385	0.00564127	-0.0047925
n11	-0.763627	-1.49662	-1.25465	0.0234409	-0.191583	-0.319164	-0.6652	0.0882925	0.619212	0.306169	0.617484	0.384948		0.0644754	0.0497298	0.0390109	0.0167293	0.00341362	-0.0038034
n12	-1.66414	-0.158486	0.735389	1.00916	-0.191583	0.214558	-1.52664	-1.63057	-0.93666	0.292048	-0.412703	-0.104747		0.057786	0.0352413	0.0378349	0.0150904	0.00519749	-0.0002161
n13	-0.216891	-0.0491394	0.0548931	-0.296919	-0.307097	0.271743	-1.07869	-1.9055	-1.63078	-0.795212	-0.721759	-0.398564
n14	-1.05308	-1.40914	-1.19822	0.269871	-1.11569	-0.846533	0.334071	-0.934063	-1.45528	-0.343363	1.44163	-0.104747
n15	-0.892271	-1.27792	-0.989088	0.639517	0.848038	-0.217503	-0.044963	-0.732443	-0.907848	-0.103319	0.617484	0.384948
n16	-0.667144	-1.21642	-1.14676	-0.0997742	0.154957	0.0175893	0.19624	-1.29657	-1.81675	-0.17392	-0.464213	-0.398564
n17	-0.18473	-1.37634	-1.62311	1.74845	0.732524	1.20576	0.230698	0.434508	0.383474	3.53971	0.720503	1.2664
n18	-0.956593	-0.472859	-0.160874	2.1181	0.385984	0.31622	-0.251708	-1.89532	-2.24632	1.84528	-0.464213	1.46228
n19	0.13688	-0.094245	-0.215646	-1.70157	-0.191583	0.328928	0.299613	-0.536933	-0.918325	1.90176	1.54465	1.46228
n20	0.362007	0.224228	0.00510069	1.25559	1.65663	0.951604	-1.73338	-0.685602	0.43586	1.28047	3.14144	0.0911311
n21	-0.827949	-1.70301	-1.60485	0.146656	0.848038	-0.217503	-0.94086	-0.115364	0.566826	-0.357484	1.8022	0.384948
n22	-0.442018	-0.448255	-0.213986	0.269871	1.77214	0.411528	-0.458454	0.0271956	0.383474	-0.244522	0.462956	0.18907
n23	-1.95358	-1.02369	-0.282036	0.516302	-0.76915	-1.01173	-0.286166	-0.25385	-0.108957	0.306169	0.926541	0.776704
n24	-1.18172	-0.226828	0.503025	-0.124417	0.848038	-0.0840722	-0.182793	0.271583	0.488246	-0.470446	-2.67912	-0.00680796
n25	-1.02092	-0.572638	-0.199048	0.269871	-1.57774	-2.91153	-1.21652	-1.34138	-0.800456	-0.526927	-1.13383	-0.104747
n26	-0.827949	-1.64697	-1.63639	0.393086	0.617011	-1.65347	-0.492912	-0.280326	0.0141507	-0.357484	-0.773269	0.580826
n27	-0.667144	0.0328707	0.303855	0.269871	1.65663	-0.166672	-1.45772	-0.380117	0.619212	-0.724611	-0.206666	0.18907
n28	-0.120408	-0.847372	-1.06378	0.0234409	0.617011	-0.281041	-0.182793	-1.37803	-1.6334	0.0237634	-0.876288	-0.594442
n29	-0.667144	-0.706587	-0.511081	2.24131	-1.11569	-0.325518	0.299613	-0.44936	-0.805695	1.95824	-0.876288	-0.300625
n30	-1.02092	-0.91298	-0.678715	0.639517	-1.46223	0.214558	0.402986	-0.661163	-1.15668	1.53463	0.256919	0.482887
n31	-1.21388	-0.579472	-0.174152	-0.259954	-0.76915	0.367051	1.3678	1.04548	0.304895	-1.16234	-1.13383	-0.398564
n32	-0.506339	0.224228	0.420037	-1.78782	-2.61737	0.125605	0.19624	0.862187	0.959723	-1.3459	-0.258175	-1.6228
n33	-0.249052	-0.691552	-0.625603	-0.259954	-0.191583	1.33283	1.40226	0.436545	-0.504473	-1.37414	-0.773269	-0.496503
n34	-0.763627	-1.78365	-1.65299	-1.28264	-1.46223	0.888066	0.782019	1.31023	1.09069	-1.14822	-0.309684	-1.33878
n35	-0.152569	-0.59314	-0.539296	0.269871	1.31009	0.824527	0.437443	-0.257923	-0.664252	-0.456326	-0.0521375	-0.202686
n36	0.201202	0.483927	0.569415	0.393086	-0.307097	1.33283	0.91985	1.14731	0.776371	-0.654009	0.823522	0.0911311
HNSCC patients	CD8+PD-1+	CD3+PD-1+	CD4+PD-1+	CD19+PD-1+	CD11c+PD-1+	CD68+PD-1+	CD8+CD80+	CD3+CD80+	CD4+CD80+	CD68+CD80+	CD11c+CD80+	CD19+CD80+
n1	-0.345535	0.00553402	0.171075	0.0234409	0.0394436	0.189143	0.678646	0.65853	0.331088	0.235567	0.308428	-0.496503
n2	1.55196	1.38604	1.03414	0.639517	0.963551	0.824527	0.782019	0.882552	0.540633	-0.202161	0.0508812	-0.202686
n3	-0.0560856	0.989656	1.20012	0.146656	-0.653637	0.379758	0.988765	1.2695	0.881144	-1.19058	0.102391	-0.800114
n4	1.03739	-0.094245	-0.71357	-0.370848	1.65663	-0.0650107	1.43671	0.104585	-0.957615	-0.894054	1.18409	0.482887
n5	0.7801	0.798299	0.718792	-0.259954	1.19458	0.760989	1.54009	0.809236	-0.129912	0.969821	0.514466	-0.398564
n6	0.201202	0.675284	0.801779	0.516302	-0.0760698	0.824527	1.22997	-0.133693	-1.10692	-0.413965	0.514466	-0.00680796
n7	0.683617	0.907646	0.801779	-0.186025	-0.653637	0.951604	0.644189	1.10657	0.93353	-0.0891987	-0.258175	-0.398564
n8	-0.281213	0.415585	0.768584	-0.839065	-0.42261	-1.81232	-0.0105054	1.2695	1.64074	0.602694	0.205409	1.07052
n9	-0.120408	0.319906	0.586012	-1.70157	-0.42261	-0.770287	0.609731	0.597433	0.304895	0.659175	-0.258175	-0.300625
n10	0.651456	0.278901	0.0714906	-0.592635	1.07906	0.06842	-1.18206	-0.400483	0.383474	0.00964311	-0.618741	-0.594442
n11	-0.0239246	0.388248	0.586012	-2.31765	0.617011	0.100189	-0.320624	0.47524	0.85495	0.447371	0.668994	-0.300625
n12	0.201202	0.251564	0.154478	-0.962281	-0.0760698	1.39637	-0.734115	-0.278289	0.200122	-0.385724	-0.206666	0.18907
n13	-0.827949	0.675284	1.16692	0.269871	0.501497	1.33283	0.0928674	0.943649	1.14307	0.0237634	0.205409	-0.104747
n14	1.359	2.08312	1.84742	0.885947	-0.307097	-0.554257	-0.320624	1.22877	1.8241	0.40501	-1.33987	0.18907
n15	0.329846	-0.656015	-0.997387	-2.19443	-0.653637	-0.439887	2.64273	1.42021	-0.182298	0.433251	-0.206666	1.36434
n16	0.973066	0.798299	0.503025	0.639517	-0.538124	1.7776	0.230698	0.597433	0.593019	4.24572	-0.515722	5.47778
n17	0.169041	0.893977	0.984352	-1.948	0.154957	2.41299	-0.6652	-0.176461	0.278701	2.09944	0.205409	1.85403
n18	0.490651	1.3177	1.36609	1.00916	0.501497	0.347989	-0.837487	-0.697821	-0.260877	0.0943647	0.411447	0.482887
n19	0.973066	-0.29517	-0.874565	-1.20871	0.154957	0.888066	0.575274	-0.665236	-1.29289	0.0943647	-0.000628163	-0.692381
n20	1.06955	-0.680618	-1.25963	1.00916	-0.307097	1.20576	0.747562	-0.811869	-1.61244	-0.244522	-1.13383	-0.202686
n21	1.29468	-0.431853	-1.2729	-1.82479	0.0394436	0.888066	0.575274	0.923284	0.750178	-1.03526	-0.67025	-0.496503
n22	1.23035	-0.114748	-0.871246	0.516302	-1.34672	0.360697	-0.561827	0.943649	1.64074	-0.823452	0.256919	-1.07434
n23	-0.0560856	0.593273	0.652402	0.146656	0.0394436	0.824527	1.3678	-0.351605	-1.49195	-0.399844	0.359937	-0.594442
n24	2.0987	0.0164687	-1.17664	-1.948	0.501497	0.633912	0.437443	1.31023	1.35262	-0.0185974	-0.206666	-0.692381
n25	-0.216891	1.08533	1.51547	0.762732	0.732524	1.39637	1.57454	1.88047	1.22165	-0.301003	0.0508812	-0.594442
n26	1.16603	1.75508	1.41589	0.885947	0.963551	-0.255626	0.850934	1.47316	1.24785	-0.0327177	-0.515722	-0.976404
n27	-0.313374	1.18101	1.49887	1.13238	-0.191583	-1.01809	1.1266	-0.5797	-1.60197	-0.498686	1.02956	2.04991
n28	-0.313374	-1.0606	-1.12353	-1.57836	-0.191583	1.01514	-1.00978	-0.813905	-0.279212	-0.00447716	-0.721759	0.287009
n29	0.265524	0.770962	0.801779	-0.592635	0.385984	-1.33578	-0.044963	0.33268	0.462053	-0.865813	0.0508812	-0.496503
n30	0.265524	0.78463	0.702195	0.393086	0.617011	-1.52639	-0.699657	-0.477872	-0.0827639	-1.16234	-3.09119	-0.594442
n31	0.233363	-1.00319	-1.40236	1.13238	-1.57774	0.760989	0.644189	-0.877039	-1.61768	0.419131	-1.54591	-0.496503
n32	-0.0239246	-0.467391	-0.652159	1.50202	-3.42596	-1.64076	-0.286166	0.536337	0.907337	-0.512807	0.1539	-0.594442
n33	0.45849	-0.636879	-1.12353	0.146656	-1.46223	-0.935487	0.0239522	-0.518604	-0.685206	-0.14568	-1.08233	-0.398564
n34	0.13688	0.661615	0.669	0.516302	1.19458	-0.611441	0.0239522	-1.33323	-1.73293	-0.498686	-0.206666	-0.202686
n35	0.715778	-0.218627	-0.665437	-0.839065	-0.191583	-1.22776	1.02322	0.719627	0.147736	1.23811	-0.515722	1.85403
n36	-0.18473	-1.00319	-1.08701	-0.46942	1.07906	0.633912	-0.837487	0.739993	1.58836	0.193207	-1.4944	0.0911311
n37	1.23035	0.880309	0.33705	1.00916	-1.80877	0.0430047	0.678646	-0.435104	-1.07548	0.786257	-0.258175	0.0911311
n38	1.29468	2.6982	2.6109	1.00916	-0.0760698	0.0366508	1.1266	1.88047	1.56217	-0.230401	0.823522	0.384948
n39	0.619295	-0.248697	-0.585769	0.146656	0.963551	-0.458949	-0.837487	-0.524713	-0.0382356	0.122605	-0.309684	0.287009
n40	0.426329	2.84855	3.24161	0.516302	0.501497	-0.103134	0.161783	1.22877	1.45739	0.334409	0.256919	-0.300625
n41	1.71277	1.86443	1.28311	0.762732	-0.307097	-0.719457	0.127325	0.135133	0.0770142	0.0802444	0.1539	-0.104747
n42	0.329846	0.470258	0.303855	0.885947	0.848038	0.144666	-1.21652	-1.3373	-0.795217	-0.301003	0.668994	-0.300625
n43	1.64845	0.0287702	-0.77996	-2.44086	0.0394436	0.31622	0.747562	1.06584	0.802564	-0.851693	0.823522	-0.00680796
n44	1.61629	0.948651	0.353648	0.146656	-0.307097	0.100189	-0.458454	0.577068	1.09069	0.0237634	3.81107	0.18907
n45	2.64544	1.59106	0.569415	-1.20871	-0.76915	0.633912	1.609	2.28778	1.71932	-0.357484	-0.258175	-0.202686
n46	2.0987	0.802399	-0.1227	-0.46942	-0.538124	-0.50978	0.885392	0.80109	0.357281	1.44991	0.462956	-2.62178
Fig. S2c				Fig. S2d
	PD-1 (MESF)	CD80 (MESF)
sEVs from unstimulated T cells	96.4422	46.2281
sEVs from activated T cells	479.339	280.992
sEVs from Cal27	6	6

## Sheet: Fig. S3
Fig. S3a
		Control mice							aT-sEVs treated mice							aT-sEV-IgG treated mice							aT-sEV-PD-1-Ab treated mice							aT-sEV-CD80-Ab treated mice							aT-sEV-PD-1-CD80-Ab treated mice
		n1	n2	n3	n4	n5	n6	n7	n1	n2	n3	n4	n5	n6	n7	n1	n2	n3	n4	n5	n6	n7	n1	n2	n3	n4	n5	n6	n7	n1	n2	n3	n4	n5	n6	n7	n1	n2	n3	n4	n5	n6	n7
Day 10	Length (mm)	2.32	3.23	1.98	2.44	3.22	3.87	4.08	3.68	3.54	3.43	3.06	2.86	3.43	4.12	4.02	3.84	4.35	3.12	4.35	4.16	4.53	3.24	2.86	2.54	3.45	3.63	2.87	3.45	3.45	4.35	2.83	3.26	3.57	3.69	4.52	3.01	2.7	3.42	3.25	2.64	2.84	3.16
	Width (mm)	2.03	2.13	1.76	2.33	2.65	2.33	3.45	2.65	3.24	2.86	3.02	2.63	2.78	3.44	3.43	2.56	3.16	2.4	3.12	4.24	3.56	2.15	2.24	1.84	2.46	2.65	2.14	1.98	3.25	3.14	2.16	2.65	2.55	3.25	3.26	2.56	2.47	2.76	3.24	2.63	2.76	2.17
	Volume (mm3)	4.78024	7.32709	3.06662	6.62326	11.3062	10.5049	24.2811	12.9214	18.5808	14.028	13.9542	9.89117	13.2542	24.3772	23.6474	12.5829	21.7187	8.9856	21.1723	37.3934	28.7057	7.48845	7.17517	4.29971	10.439	12.7458	6.57173	6.76269	18.2203	21.4446	6.60182	11.4467	11.607	19.4878	24.0184	9.86317	8.23622	13.0261	17.0586	9.13031	10.817	7.44006
Day 12	Length (mm)	3.45	4.87	3.56	3.45	4.65	5.63	5.67	4.34	4.78	4.76	4.23	4.32	4.56	5.64	5.23	4.74	5.65	5.46	5.34	5.16	6.37	4.32	4.16	4.2	5.23	4.23	3.45	4.56	4.89	5.43	4.34	4.57	4.76	4.56	5.23	3.25	4.15	3.25	3.26	4.24	3.36	4.08
	Width (mm)	2.87	3.65	2.77	2.65	3.68	4.54	4.77	3.23	4.23	3.67	3.68	3.67	3.58	4.54	4.25	3.86	4.53	3.4	5.06	5.05	4.56	3.25	3.47	2.34	3.46	3.67	3.15	3.21	4.36	4.26	3.48	4.23	3.65	4.15	4.25	3.22	3.16	2.87	2.56	3.26	2.83	3.43
	Volume (mm3)	14.2087	32.4403	13.6578	12.1138	31.4861	58.0217	64.5045	22.6394	42.764	32.056	28.6422	29.0928	29.2214	58.1247	47.2334	35.3121	57.9715	31.5588	68.3616	65.7964	66.2276	22.815	25.0451	11.4988	31.3057	28.4867	17.1163	23.4933	46.4785	49.2707	26.2796	40.8853	31.7075	39.2673	47.2334	16.8486	20.7201	13.385	10.6824	22.5305	13.455	24.0004
Day 14	Length (mm)	4.67	6.57	5.34	5.65	5.74	6.75	6.48	5.47	5.89	6.43	5.67	5.63	5.39	6.76	6.74	5.87	7.36	6.58	6.57	5.78	7.65	5.67	5.16	5.14	6.23	5.34	4.84	5.74	6.76	6.93	5.46	6.74	6.23	7.03	7.22	4.25	5.24	4.24	4.26	5.37	4.65	5.15
	Width (mm)	3.56	4.78	4.24	4.53	4.65	5.46	5.68	4.67	5.76	5.65	5.04	4.94	4.54	5.62	5.46	4.67	5.47	5.34	5.82	5.32	5.67	4.43	4.57	3.86	4.36	4.85	4.25	4.36	5.64	5.83	4.76	5.72	5.83	6.35	5.83	4.24	4.12	3.56	3.67	4.36	3.95	4.53
	Volume (mm3)	29.5929	75.057	48.0002	57.9715	62.0566	100.614	104.53	59.6473	97.708	102.631	72.0135	68.6961	55.5483	106.755	100.465	64.0091	110.109	93.8163	111.271	81.7939	122.97	55.6366	53.883	38.292	59.2149	62.8051	43.7112	54.5576	107.516	117.772	61.8552	110.261	105.875	141.734	122.7	38.2024	44.4729	26.868	28.6888	51.0408	36.2758	52.8413
Day 16	Length (mm)	6.54	7.73	6.82	6.63	7.33	8.34	8.44	7.45	7.84	7.35	7.13	6.47	6.74	9.03	8.94	8.34	8.56	7.58	9.07	8.45	8.56	6.67	6.27	6.75	7.65	6.78	6.58	6.84	7.34	8.23	6.89	7.83	8.45	8.08	9.13	5.46	6.73	5.45	6.34	7.34	6.45	6.16
	Width (mm)	4.55	5.73	5.46	5.83	6.04	6.78	6.44	5.67	7.14	6.48	6.14	6.36	6.56	7.83	6.75	6.36	7.04	5.87	7.46	7.54	6.36	5.76	5.78	4.87	5.43	5.38	5.46	5.45	6.76	7.87	6.56	6.67	6.65	7.43	7.12	5.34	5.78	4.86	5.65	6.43	5.78	5.24
	Volume (mm3)	67.6972	126.899	101.658	112.673	133.705	191.688	175.019	119.755	199.84	154.315	134.399	130.854	145.023	276.81	203.664	168.675	212.124	130.592	252.38	240.198	173.124	110.647	104.735	80.0445	112.78	98.1215	98.0802	101.583	167.71	254.87	148.251	174.174	186.84	223.028	231.42	77.8476	112.419	64.3634	101.194	151.736	107.742	84.5694
Day 18	Length (mm)	8.44	9.76	9.87	8.55	8.99	9.45	9.55	9.06	10.23	9.45	9.32	9.54	9.34	11.02	10.45	9.84	10.43	10.93	11.48	10.34	10.32	8.34	8.36	9.04	8.94	7.89	8.54	8.47	9.34	10.13	7.89	8.94	9.78	8.89	10.34	7.23	8.32	7.32	8.45	9.23	8.23	7.47
	Width (mm)	6.46	7.46	7.45	6.76	7.45	7.56	7.66	7.98	9.56	8.25	8.56	8.54	8.86	9.34	8.93	9.45	8.54	9.65	9.56	9.12	8.64	7.04	7.35	6.54	6.57	6.59	6.65	7.87	8.34	8.93	7.54	7.67	7.65	8.76	8.45	6.87	7.78	6.78	7.65	7.32	7.54	6.36
	Volume (mm3)	176.107	271.58	273.905	195.357	249.484	270.051	280.176	288.472	467.478	321.595	341.455	347.884	366.593	480.668	416.667	439.368	380.338	508.914	524.599	430.012	385.192	206.672	225.814	193.328	192.947	171.324	188.83	262.303	324.825	403.908	224.28	262.965	286.175	341.099	369.151	170.617	251.798	168.244	247.258	247.283	233.944	151.079
Day 20	Length (mm)	9.82	12.35	11.04	9.77	10.33	11.24	11.25	11.09	13.87	12.65	12.07	12.87	12.97	13.05	12.34	12.36	12.36	13.54	12.46	13.45	12.09	11.04	10.83	11.34	11.85	10.89	11.34	11.93	11.23	12.34	10.34	11.23	12.34	10.89	12.34	9.67	10.45	9.43	11.54	12.67	10.56	9.14
	Width (mm)	8.45	9.87	9.76	7.83	8.98	9.65	8.67	10.54	12.08	10.76	10.87	9.89	11.08	11.43	10.83	11.68	9.67	11.86	11.56	10.54	9.65	9.83	9.34	9.45	9.57	9.58	8.94	9.87	9.87	10.45	9.88	9.83	9.44	9.87	10.44	9.05	9.87	8.65	10.76	10.65	9.65	7.89
	Volume (mm3)	350.586	601.549	525.822	299.494	416.508	523.348	422.825	616.003	1012	732.293	713.077	629.421	796.14	852.458	723.673	843.09	577.885	952.265	832.537	747.091	562.926	533.392	472.381	506.345	542.641	499.722	453.167	581.092	546.996	673.779	504.666	542.571	549.831	530.435	672.491	395.999	509.003	352.788	668.037	718.532	491.687	284.492
Day 22	Length (mm)	12.34	14.56	12.43	12.93	12.82	13.23	14.32	13.43	16.32	15.32	14.76	15.87	15.98	16.04	14.36	16.04	14.25	15.26	15.05	15.68	15.44	13.87	13.03	13.45	13.93	14.43	13.56	14.32	14.33	15.78	13.45	14.32	14.56	12.87	14.88	11.43	12.45	11.56	13.43	14.56	13.24	11.34
	Width (mm)	10.45	11.45	11.43	9.87	10.76	11.56	9.88	12.57	15.35	13.42	13.76	12.53	13.24	13.24	12.43	14.43	12.04	13.35	13.26	12.44	13.34	12.27	12.32	12.43	11.34	12.93	10.82	12.67	11.26	13.29	12.45	12.03	11.09	12.12	12.44	11.04	11.45	10.32	12.43	12.34	12.45	10.54
	Volume (mm3)	673.779	954.426	811.958	629.8	742.134	883.986	698.919	1061	1922.68	1379.54	1397.31	1245.8	1400.63	1405.89	1109.35	1669.96	1032.85	1359.84	1323.1	1213.27	1373.82	1044.08	988.862	1039.05	895.668	1206.24	793.751	1149.39	908.433	1393.56	1042.39	1036.2	895.353	945.265	1151.37	696.553	816.113	615.584	1037.5	1108.57	1026.12	629.889
Day 24	Length (mm)	14.56	16.57	14.55	15.35	14.09	15.44	16.48	15.64	18.45	18.04	17.43	19.04	18.32	18.06	17.44	18.04	16.65	17.94	18.94	18.47	19.7	15.46	16.25	16.75	15.56	16.43	15.03	17.47	16.68	17.87	16.65	16.78	17.54	15.87	16.78	13.56	15.46	14.37	15.68	16.58	15.38	14.23
	Width (mm)	13.34	14.54	13.26	12.64	12.46	13.54	12.44	14.54	17.75	14.26	16.24	14.25	15.35	16.37	15.45	16.35	15.35	16.34	16.46	15.48	17.67	15.45	15.98	14.45	13.46	14.3	13.45	15.56	14.23	15.63	14.83	15.36	13.44	14.35	14.33	13.24	14.23	13.28	14.65	14.36	14.64	13.46
	Volume (mm3)	1295.52	1751.55	1279.15	1226.23	1093.75	1415.32	1275.17	1653.24	2906.45	1834.2	2298.47	1933.15	2158.3	2419.83	2081.49	2411.25	1961.56	2394.95	2565.72	2212.99	3075.45	1845.17	2074.8	1748.72	1409.52	1679.89	1359.48	2114.86	1688.79	2182.79	1830.91	1979.45	1584.16	1634	1722.88	1188.52	1565.27	1267.14	1682.64	1709.48	1648.19	1289.04
Fig. S3b
Tumour weight (g)
Control mice	aT-sEVs treated mice	aT-sEV-IgG treated mice	aT-sEV-PD-1-Ab treated mice	aT-sEV-CD80-Ab treated mice	aT-sEV-PD-1-CD80-Ab treated mice
1.23	5.08	5.69	2.94	3.7	1.15
2.03	4.43	4.72	2.02	2.34	2.44
1.76	3.25	4.32	2.83	3.56	2.01
2.24	4.6	3.51	3.13	2.37	1.49
1.35	3.28	2.2	2.03	2.71	2.16
3.23	4.65	3.05	4.34	1.62	1.54
1.16	5.31	5.67	1.95	2.44	2.85
Fig. S3c
Number of tumour infiltrating CD8+ lymphocytes (CD8+ TILs) in B16F10 tumours
Control mice	aT-sEVs treated mice	aT-sEV-IgG treated mice	aT-sEV-PD-1-Ab treated mice	aT-sEV-CD80-Ab treated mice	aT-sEV-PD-1-CD80-Ab treated mice
66	32	28	32	43	66
34	27	23	26	28	46
53	14	15	24	34	54
55	14	21	33	44	38
38	22	16	28	37	55
44	17	26	55	27	48
65	21	15	43	55	43

## Sheet: Fig. S4
Fig. S4a
HNSCC patients	Follow up (months)	Survival status	Relative flow intensity (RFI) of circulating sEV PD-L1		Cutoff of sEV PD-L1	Sensitivity (%)	Specificity (%)
n1	2	0	5008		> 2878	100	8.333
n2	8	0	5467		> 4228	100	16.67
n3	4	0	8476		> 4989	100	25
n4	5	0	8766		> 5186	100	33.33
n5	3	0	2271		> 5393	100	41.67
n6	6	0	4970		> 5445	100	50
n7	15	0	7776		> 5581	100	58.33
n8	7	0	5363		> 5951	100	66.67
n9	8	0	5422		> 6567	90.91	66.67
n10	18	0	3485		> 7086	81.82	66.67
n11	6	0	5694		> 7289	72.73	66.67
n12	17	0	7333		> 7555	72.73	75
n13	2	1	8895		> 7868	72.73	83.33
n14	3	1	8363		> 8162	63.64	83.33
n15	2	1	6208		> 8420	54.55	83.33
n16	13	1	9159		> 8621	54.55	91.67
n17	5	1	9162		> 8831	54.55	100
n18	8	1	7245		> 9027	45.45	100
n19	5	1	7960		> 9161	36.36	100
n20	10	1	6926		> 9346	27.27	100
n21	5	1	10317		> 9763	18.18	100
n22	6	1	9996		> 10157	9.091	100
Fig. S4b
HNSCC patients	TPS of PD-L1 (%)	Circulating sEV PD-1 (pg/ml)	Circulating sEV CD80 (pg/ml)	Circulating sEV PD-L1 (pg/ml)
n1	0.34	237.53	167.63	639.55
n2	0.08	162.37	92.38	1039.15
n3	0.43	94.58	254.46	348.94
n4	0.32	51.6352	108.686	1002.82
n5	0	126.58	109.74	1402.42
n6	0.14	126.58	129.22	1293.44
n7	0.05	158.79	75.01	1329.77
n8	0.06	61.53	130.003	566.9
n9	0.12	133.74	63.43	1148.13
n10	0.02	97.9487	80.7835	966.495
n11	0	169.53	92.38	821.19
n12	0.56	115.844	52.9	1111.8
n13	0.01	123	176.31	1220.78
n14	0	126.58	75.01	494.24
n15	0	112.27	139.22	2383.25
n16	0.03	100.38	66.59	675.88
n17	0.13	155.21	75.27	1402.42
n18	0.04	114.48	76.31	784.86
n19	0.03	287.64	120.52	1366.09
n20	0	140.9	173.42	1148.13
n21	0	130.375	95.2716	712.206
n22	0.74	176.689	132.898	930.168
n23	0.02	255.43	101.06	530.57
n24	0	216.059	141.58	94.647
n25	59.0915	51.53	77.9058	239.96
n26	59.1708	84.58	66.05	821.19
n27	1.2818	101.528	273.42	1402.42
n28	1.44651	187.43	130	1748.53
n29	25.732	140.9	75.01	748.53
n30	33.7776	176.69	95.2716	675.88
n31	36.6994	123	98.17	530.57
n32	6.54	191.22	182.1	1220.78
n33	19.0535	87.21	77.91	312.61
n34	7.44214	123	132.1	421.59
n35	5.34	148.056	158.946	1911
n36	14.34	165.95	63.43	893.84
n37	15.2497	183.85	89.48	966.49
n38	7.39233	130.16	167.63	1002.82
n39	23.6261	151.64	82.8975	1039.15
n40	48.6047	108.9	83.69	712.21
n41	4.64069	176.69	112.64	1402.42
n42	12.8853	158.79	182.1	1693.04
n43	3.67505	83.6323	138.686	966.495
n44	54.7311	63.0024	118.43	639.552
n45	1.01207	137.319	107.11	1603.22
n46	1.15414	165.95	112.64	1111.8
Fig. S4c
Relative flow intensity (RFI) of circulating sEV PD-L1
Control mice	aT-sEVs treated mice	aT-sEV-IgG treated mice	aT-sEV-PD-1-Ab treated mice	aT-sEV-CD80-Ab treated mice	aT-sEV-PD-1-CD80-Ab treated mice
2513	5030	4482	2522	2558	2357
2899	4877	4522	3201	2932	2543
1902	4762	4023	2933	3022	2903
2312	3904	4924	2893	3088	2899
2872	3762	3874	3103	2842	2432
1872	2903	3621	3534	3202	2131
2193	5322	2987	4097	3403	1786
Fig. S4d
Relative flow intensity (RFI) of circulating sEV PD-L1
B16F10-Cas9-vetor		B16F10-Cas9-Pd-l1
Control mice	aT-sEVs treated mice	Control mice	aT-sEVs treated mice
1884	3709	444	459
1836	3672	357	380
2486	4018	420	444
1667	2715	429	530
2577	4944	328	366
2217	3533	368	379
Fig. S4e
Mean fluorescence intensity (MFI) of membrane PD-L1 (mPD-L1) on B16F10 tumour cells
Control mice	aT-sEVs treated mice	aT-sEV-IgG treated mice	aT-sEV-PD-1-Ab treated mice	aT-sEV-CD80-Ab treated mice	aT-sEV-PD-1-CD80-Ab treated mice
3030	3655	2720	4034	2666	4775
3927	1673	1564	3168	4176	5012
6334	3249	2731	2491	3610	2956
4929	1321	2358	3002	2877	5120
5322	2634	2656	3456	3577	4548
4356	2654	1564	2564	4030	3797
4325	1523	1875	1875	2754	4644

[truncated: 5 more sheets: Fig. S5, Fig. S6, Fig. S7, Fig. S8, Fig. S9]
